# Supplementary material for: Sequence-based identification of Anopheles species in eastern Ethiopia
Source: Malar J. 2019 Apr 16;18:135. doi: 10.1186/s12936-019-2768-0 (PMC6469081; doi:10.1186/s12936-019-2768-0)
Supplement: Supplementary file 1 — Additional file 1. List of sequences from NCBI database used in phylogenetic analysis. [file 12936_2019_2768_MOESM1_ESM.xlsx]

## Sheet: Table 1a
Supplemental Table 1a. List of sequences from NCBI database used in ITS2 phylogenetic analysis
Accession	Species	Location	Publication
KT160245	Anopheles arabiensis	Yemen	.
DQ287769	Anopheles arabiensis	Nigeria	.
GQ870321	Anopheles arabiensis	Tanzania	.
MH598440	Anopheles arabiensis	Uganda	Jeffries, C. L., Lawrence, G. G., Golovko, G., Kristan, M., Orsborne, J., Spence, K., ... & Keita, K. (2018). Novel Wolbachia strains in Anopheles malaria vectors from sub-Saharan Africa. Wellcome open research, 3.
KJ522814	Anopheles arabiensis	NCL	Laurent, B. S., Cooke, M., Krishnankutty, S. M., Asih, P., Mueller, J. D., Kahindi, S., ... & Cox, J. (2016). Molecular characterization reveals diverse and unknown malaria vectors in the western Kenyan highlands. The American journal of tropical medicine and hygiene, 94(2), 327-335.
JN994133	Anopheles arabiensis	Zambia	Norris, L. C., & Norris, D. E. (2015). Phylogeny of anopheline (Diptera: Culicidae) species in southern Africa, based on nuclear and mitochondrial genes. Journal of Vector Ecology, 40(1), 16-27.
MH598428	Anopheles arabiensis	Democratic	Jeffries, C. L., Lawrence, G. G., Golovko, G., Kristan, M., Orsborne, J., Spence, K., ... & Keita, K. (2018). Novel Wolbachia strains in Anopheles malaria vectors from sub-Saharan Africa. Wellcome open research, 3.
KT160244	Anopheles coluzzii	Togo	.
GQ870315	Anopheles gambiae	Mali	.
MH598432	Anopheles coluzzii	Ghana	Jeffries, C. L., Lawrence, G. G., Golovko, G., Kristan, M., Orsborne, J., Spence, K., ... & Keita, K. (2018). Novel Wolbachia strains in Anopheles malaria vectors from sub-Saharan Africa. Wellcome open research, 3.
MH598431	Anopheles coluzzii	Ghana	Jeffries, C. L., Lawrence, G. G., Golovko, G., Kristan, M., Orsborne, J., Spence, K., ... & Keita, K. (2018). Novel Wolbachia strains in Anopheles malaria vectors from sub-Saharan Africa. Wellcome open research, 3.
JN994138	Anopheles gambiae	NCL	Norris, L. C., & Norris, D. E. (2015). Phylogeny of anopheline (Diptera: Culicidae) species in southern Africa, based on nuclear and mitochondrial genes. Journal of Vector Ecology, 40(1), 16-27.
MH598434	Anopheles coluzzii	Ghana	Jeffries, C. L., Lawrence, G. G., Golovko, G., Kristan, M., Orsborne, J., Spence, K., ... & Keita, K. (2018). Novel Wolbachia strains in Anopheles malaria vectors from sub-Saharan Africa. Wellcome open research, 3.
MH598433	Anopheles coluzzii	Ghana	Jeffries, C. L., Lawrence, G. G., Golovko, G., Kristan, M., Orsborne, J., Spence, K., ... & Keita, K. (2018). Novel Wolbachia strains in Anopheles malaria vectors from sub-Saharan Africa. Wellcome open research, 3.
MH598430	Anopheles coluzzii	Ghana	Jeffries, C. L., Lawrence, G. G., Golovko, G., Kristan, M., Orsborne, J., Spence, K., ... & Keita, K. (2018). Novel Wolbachia strains in Anopheles malaria vectors from sub-Saharan Africa. Wellcome open research, 3.
JN994146	Anopheles quadriannulatus	Zambia	Norris, L. C., & Norris, D. E. (2015). Phylogeny of anopheline (Diptera: Culicidae) species in southern Africa, based on nuclear and mitochondrial genes. Journal of Vector Ecology, 40(1), 16-27.
GQ870316	Anopheles quadriannulatus	Ethiopia	.
GQ870313	Anopheles merus	Tanzania	.
GQ870314	Anopheles melas	Cameroon	.
MH598435	Anopheles melas	Ghana	Jeffries, C. L., Lawrence, G. G., Golovko, G., Kristan, M., Orsborne, J., Spence, K., ... & Keita, K. (2018). Novel Wolbachia strains in Anopheles malaria vectors from sub-Saharan Africa. Wellcome open research, 3.
KR014832	Anopheles quadriannulatus	Zambia	Lobo, N. F., Laurent, B. S., Sikaala, C. H., Hamainza, B., Chanda, J., Chinula, D., ... & Boldt, H. L. (2015). Unexpected diversity of Anopheles species in Eastern Zambia: implications for evaluating vector behavior and interventions using molecular tools. Scientific reports, 5, 17952.
GQ870320	Anopheles bwambae	Uganda	.
GQ870318	Anopheles bwambae	Uganda	.
KT160243	Anopheles gambiae	Liberia	.
GQ870317	Anopheles gambiae	Uganda	.
EU104634	Anopheles gambiae	Angola	Choi, K. S., & Townson, H. (2012). Evidence for X‐linked introgression between molecular forms of Anopheles gambiae from Angola. Medical and veterinary entomology, 26(2), 218-227.
MH598439	Anopheles gambiae	Uganda	Jeffries, C. L., Lawrence, G. G., Golovko, G., Kristan, M., Orsborne, J., Spence, K., ... & Keita, K. (2018). Novel Wolbachia strains in Anopheles malaria vectors from sub-Saharan Africa. Wellcome open research, 3.
MH598438	Anopheles gambiae	Uganda	Jeffries, C. L., Lawrence, G. G., Golovko, G., Kristan, M., Orsborne, J., Spence, K., ... & Keita, K. (2018). Novel Wolbachia strains in Anopheles malaria vectors from sub-Saharan Africa. Wellcome open research, 3.
MH598437	Anopheles gambiae	Uganda	Jeffries, C. L., Lawrence, G. G., Golovko, G., Kristan, M., Orsborne, J., Spence, K., ... & Keita, K. (2018). Novel Wolbachia strains in Anopheles malaria vectors from sub-Saharan Africa. Wellcome open research, 3.
EU104644	Anopheles gambiae	Angola	Choi, K. S., & Townson, H. (2012). Evidence for X‐linked introgression between molecular forms of Anopheles gambiae from Angola. Medical and veterinary entomology, 26(2), 218-227.
GQ870323	Anopheles gambiae	Uganda	.
MH598429	Anopheles gambiae	Democratic	Jeffries, C. L., Lawrence, G. G., Golovko, G., Kristan, M., Orsborne, J., Spence, K., ... & Keita, K. (2018). Novel Wolbachia strains in Anopheles malaria vectors from sub-Saharan Africa. Wellcome open research, 3.
MH598427	Anopheles gambiae	Democratic	Jeffries, C. L., Lawrence, G. G., Golovko, G., Kristan, M., Orsborne, J., Spence, K., ... & Keita, K. (2018). Novel Wolbachia strains in Anopheles malaria vectors from sub-Saharan Africa. Wellcome open research, 3.
KT284725	Anopheles gambiae	Sao Tome and Principe	.
AY423072	Anopheles gambiae	NCL
MH598443	Anopheles gambiae	Madagascar	Jeffries, C. L., Lawrence, G. G., Golovko, G., Kristan, M., Orsborne, J., Spence, K., ... & Keita, K. (2018). Novel Wolbachia strains in Anopheles malaria vectors from sub-Saharan Africa. Wellcome open research, 3.
MH598442	Anopheles gambiae	Madagascar	Jeffries, C. L., Lawrence, G. G., Golovko, G., Kristan, M., Orsborne, J., Spence, K., ... & Keita, K. (2018). Novel Wolbachia strains in Anopheles malaria vectors from sub-Saharan Africa. Wellcome open research, 3.
MH598441	Anopheles gambiae	Madagascar	Jeffries, C. L., Lawrence, G. G., Golovko, G., Kristan, M., Orsborne, J., Spence, K., ... & Keita, K. (2018). Novel Wolbachia strains in Anopheles malaria vectors from sub-Saharan Africa. Wellcome open research, 3.
MH598436	Anopheles gambiae	Uganda	Jeffries, C. L., Lawrence, G. G., Golovko, G., Kristan, M., Orsborne, J., Spence, K., ... & Keita, K. (2018). Novel Wolbachia strains in Anopheles malaria vectors from sub-Saharan Africa. Wellcome open research, 3.
GQ870322	Anopheles gambiae	Uganda	.
KR014833	Anopheles arabiensis	Zambia	Lobo, N. F., Laurent, B. S., Sikaala, C. H., Hamainza, B., Chanda, J., Chinula, D., ... & Boldt, H. L. (2015). Unexpected diversity of Anopheles species in Eastern Zambia: implications for evaluating vector behavior and interventions using molecular tools. Scientific reports, 5, 17952.
X67157	Anopheles gambiae	NCL	Garros, C., Harbach, R. E., & Manguin, S. (2005). Systematics and biogeographical implications of the phylogenetic relationships between members of the Funestus and Minimus Groups of Anopheles (Diptera: Culicidae). Journal of Medical Entomology, 42(1), 7-18.
AF470168	Anopheles gambiae	GambiaBallingho	Gentile, G., Della Torre, A., Maegga, B., Powell, J. R., & Caccone, A. (2002). Genetic differentiation in the African malaria vector, Anopheles gambiae ss, and the problem of taxonomic status. Genetics, 161(4), 1561-1578.
AF470163	Anopheles gambiae	GambiaBallingho	Gentile, G., Della Torre, A., Maegga, B., Powell, J. R., & Caccone, A. (2002). Genetic differentiation in the African malaria vector, Anopheles gambiae ss, and the problem of taxonomic status. Genetics, 161(4), 1561-1578.
AF307120	Anopheles gambiae	Senegal	Gentile, G., Della Torre, A., Maegga, B., Powell, J. R., & Caccone, A. (2002). Genetic differentiation in the African malaria vector, Anopheles gambiae ss, and the problem of taxonomic status. Genetics, 161(4), 1561-1578.
AF307112	Anopheles gambiae	Mali	Gentile, G., Della Torre, A., Maegga, B., Powell, J. R., & Caccone, A. (2002). Genetic differentiation in the African malaria vector, Anopheles gambiae ss, and the problem of taxonomic status. Genetics, 161(4), 1561-1578.
AF307115	Anopheles gambiae	Cote	Gentile, G., Della Torre, A., Maegga, B., Powell, J. R., & Caccone, A. (2002). Genetic differentiation in the African malaria vector, Anopheles gambiae ss, and the problem of taxonomic status. Genetics, 161(4), 1561-1578.
AF307114	Anopheles gambiae	Benin	Gentile, G., Della Torre, A., Maegga, B., Powell, J. R., & Caccone, A. (2002). Genetic differentiation in the African malaria vector, Anopheles gambiae ss, and the problem of taxonomic status. Genetics, 161(4), 1561-1578.
AF307110	Anopheles gambiae	Benin	Gentile, G., Della Torre, A., Maegga, B., Powell, J. R., & Caccone, A. (2002). Genetic differentiation in the African malaria vector, Anopheles gambiae ss, and the problem of taxonomic status. Genetics, 161(4), 1561-1578.
AF470193	Anopheles gambiae	KenyaKisian	Gentile, G., Della Torre, A., Maegga, B., Powell, J. R., & Caccone, A. (2002). Genetic differentiation in the African malaria vector, Anopheles gambiae ss, and the problem of taxonomic status. Genetics, 161(4), 1561-1578.
AF470181	Anopheles gambiae	KenyaAsembo	Gentile, G., Della Torre, A., Maegga, B., Powell, J. R., & Caccone, A. (2002). Genetic differentiation in the African malaria vector, Anopheles gambiae ss, and the problem of taxonomic status. Genetics, 161(4), 1561-1578.
AF307135	Anopheles gambiae	Cote	Gentile, G., Della Torre, A., Maegga, B., Powell, J. R., & Caccone, A. (2002). Genetic differentiation in the African malaria vector, Anopheles gambiae ss, and the problem of taxonomic status. Genetics, 161(4), 1561-1578.
AF307126	Anopheles gambiae	Burkina	Gentile, G., Della Torre, A., Maegga, B., Powell, J. R., & Caccone, A. (2002). Genetic differentiation in the African malaria vector, Anopheles gambiae ss, and the problem of taxonomic status. Genetics, 161(4), 1561-1578.
AF307128	Anopheles gambiae	Cote	Gentile, G., Della Torre, A., Maegga, B., Powell, J. R., & Caccone, A. (2002). Genetic differentiation in the African malaria vector, Anopheles gambiae ss, and the problem of taxonomic status. Genetics, 161(4), 1561-1578.
AF307122	Anopheles gambiae	Mali	Gentile, G., Della Torre, A., Maegga, B., Powell, J. R., & Caccone, A. (2002). Genetic differentiation in the African malaria vector, Anopheles gambiae ss, and the problem of taxonomic status. Genetics, 161(4), 1561-1578.
AF307123	Anopheles gambiae	Gambia	Gentile, G., Della Torre, A., Maegga, B., Powell, J. R., & Caccone, A. (2002). Genetic differentiation in the African malaria vector, Anopheles gambiae ss, and the problem of taxonomic status. Genetics, 161(4), 1561-1578.
AF470224	Anopheles gambiae	TanzaniaKyela	Gentile, G., Della Torre, A., Maegga, B., Powell, J. R., & Caccone, A. (2002). Genetic differentiation in the African malaria vector, Anopheles gambiae ss, and the problem of taxonomic status. Genetics, 161(4), 1561-1578.
AF307130	Anopheles gambiae	Tanzania	Gentile, G., Della Torre, A., Maegga, B., Powell, J. R., & Caccone, A. (2002). Genetic differentiation in the African malaria vector, Anopheles gambiae ss, and the problem of taxonomic status. Genetics, 161(4), 1561-1578.
AF307121	Anopheles gambiae	Sao Tome and Principe	Gentile, G., Della Torre, A., Maegga, B., Powell, J. R., & Caccone, A. (2002). Genetic differentiation in the African malaria vector, Anopheles gambiae ss, and the problem of taxonomic status. Genetics, 161(4), 1561-1578.
AF307124	Anopheles gambiae	Madagascar	Gentile, G., Della Torre, A., Maegga, B., Powell, J. R., & Caccone, A. (2002). Genetic differentiation in the African malaria vector, Anopheles gambiae ss, and the problem of taxonomic status. Genetics, 161(4), 1561-1578.
AF470146	Anopheles arabiensis	Burkina	Gentile, G., Della Torre, A., Maegga, B., Powell, J. R., & Caccone, A. (2002). Genetic differentiation in the African malaria vector, Anopheles gambiae ss, and the problem of taxonomic status. Genetics, 161(4), 1561-1578.
AF470117	Anopheles arabiensis	Madagascar	Gentile, G., Della Torre, A., Maegga, B., Powell, J. R., & Caccone, A. (2002). Genetic differentiation in the African malaria vector, Anopheles gambiae ss, and the problem of taxonomic status. Genetics, 161(4), 1561-1578.
AF470153	Anopheles arabiensis	BeninBohicon	Gentile, G., Della Torre, A., Maegga, B., Powell, J. R., & Caccone, A. (2002). Genetic differentiation in the African malaria vector, Anopheles gambiae ss, and the problem of taxonomic status. Genetics, 161(4), 1561-1578.
GQ870324	Anopheles christyi	Uganda	.

## Sheet: Table 1b
Supplemental Table 1b. List of sequences from NCBI database used in COI phylogenetic analysis
Accession	Species	Location	Publication
DQ792576	Anopheles arabiensis	NCL	Roe, A. D., & Sperling, F. A. (2007). Patterns of evolution of mitochondrial cytochrome c oxidase I and II DNA and implications for DNA barcoding. Molecular Phylogenetics and evolution, 44(1), 325-345.
DQ792577	Anopheles gambiae	NCL	Roe, A. D., & Sperling, F. A. (2007). Patterns of evolution of mitochondrial cytochrome c oxidase I and II DNA and implications for DNA barcoding. Molecular Phylogenetics and evolution, 44(1), 325-345.
DQ792578	Anopheles gambiae	NCL	Roe, A. D., & Sperling, F. A. (2007). Patterns of evolution of mitochondrial cytochrome c oxidase I and II DNA and implications for DNA barcoding. Molecular Phylogenetics and evolution, 44(1), 325-345.
DQ792579	Anopheles melas	NCL	Roe, A. D., & Sperling, F. A. (2007). Patterns of evolution of mitochondrial cytochrome c oxidase I and II DNA and implications for DNA barcoding. Molecular Phylogenetics and evolution, 44(1), 325-345.
DQ792580	Anopheles melas	Gambia	Roe, A. D., & Sperling, F. A. (2007). Patterns of evolution of mitochondrial cytochrome c oxidase I and II DNA and implications for DNA barcoding. Molecular Phylogenetics and evolution, 44(1), 325-345.
DQ792581	Anopheles quadriannulatus	Zimbabwe	Roe, A. D., & Sperling, F. A. (2007). Patterns of evolution of mitochondrial cytochrome c oxidase I and II DNA and implications for DNA barcoding. Molecular Phylogenetics and evolution, 44(1), 325-345.
GU908008	Anopheles gambiae	USA	Cywinska, A., Hunter, F. F., & Hebert, P. D. (2006). Identifying Canadian mosquito species through DNA barcodes. Medical and veterinary entomology, 20(4), 413-424.
HQ398936	Anopheles minimus	Vietnam	Cook, S., Lien, N. G., Mcalister, E., & Harbach, R. E. (2010). Bothaella manhi, a new species of tribe Aedini (Diptera: Culicidae) from the Cuc Phuong National Park of Vietnam based on morphology and DNA sequence. Zootaxa, 2661, 33.
KF406657	Anopheles culicifacies	Pakistan	Ashfaq, M., Hebert, P. D., Mirza, J. H., Khan, A. M., Zafar, Y., & Mirza, M. S. (2014). Analyzing mosquito (Diptera: Culicidae) diversity in Pakistan by DNA barcoding. PLoS One, 9(5), e97268.
KF406700	Anopheles stephensi	Pakistan	Ashfaq, M., Hebert, P. D., Mirza, J. H., Khan, A. M., Zafar, Y., & Mirza, M. S. (2014). Analyzing mosquito (Diptera: Culicidae) diversity in Pakistan by DNA barcoding. PLoS One, 9(5), e97268.
MH651000	Anopheles stephensi	Ethiopia	Carter, T. E., Yared, S., Gebresilassie, A., Bonnell, V., Damodaran, L., Lopez, K., ... & Janies, D. (2018). First detection of Anopheles stephensi Liston, 1901 (Diptera: culicidae) in Ethiopia using molecular and morphological approaches. Acta tropica, 188, 180-186.
KJ528888	Anopheles stephensi	Saudi Arabia	.
KM068068	Anopheles arabiensis	Saudi Arabia	.
KM068069	Anopheles arabiensis	Saudi Arabia	.
KM068078	Anopheles dthali	Saudi Arabia	.
KM079153	Anopheles arabiensis	Sudan	.
KP980693	Anopheles gambiae	Liberia	.
KR014850	Anopheles Arabiensis	Kenya	Lobo, N. F., Laurent, B. S., Sikaala, C. H., Hamainza, B., Chanda, J., Chinula, D., ... & Boldt, H. L. (2015). Unexpected diversity of Anopheles species in Eastern Zambia: implications for evaluating vector behavior and interventions using molecular tools. Scientific reports, 5, 17952.
KR152317	Anopheles gambiae	Liberia	Lobo, N. F., Laurent, B. S., Sikaala, C. H., Hamainza, B., Chanda, J., Chinula, D., ... & Boldt, H. L. (2015). Unexpected diversity of Anopheles species in Eastern Zambia: implications for evaluating vector behavior and interventions using molecular tools. Scientific reports, 5, 17952.
KR152318	Anopheles gambiae	Liberia	Lobo, N. F., Laurent, B. S., Sikaala, C. H., Hamainza, B., Chanda, J., Chinula, D., ... & Boldt, H. L. (2015). Unexpected diversity of Anopheles species in Eastern Zambia: implications for evaluating vector behavior and interventions using molecular tools. Scientific reports, 5, 17952.
KR152322	Anopheles coluzzii	Togo	Lobo, N. F., Laurent, B. S., Sikaala, C. H., Hamainza, B., Chanda, J., Chinula, D., ... & Boldt, H. L. (2015). Unexpected diversity of Anopheles species in Eastern Zambia: implications for evaluating vector behavior and interventions using molecular tools. Scientific reports, 5, 17952.
KR152326	Anopheles gambiae	Togo	Lobo, N. F., Laurent, B. S., Sikaala, C. H., Hamainza, B., Chanda, J., Chinula, D., ... & Boldt, H. L. (2015). Unexpected diversity of Anopheles species in Eastern Zambia: implications for evaluating vector behavior and interventions using molecular tools. Scientific reports, 5, 17952.
KR152328	Anopheles gambiae	Togo	Lobo, N. F., Laurent, B. S., Sikaala, C. H., Hamainza, B., Chanda, J., Chinula, D., ... & Boldt, H. L. (2015). Unexpected diversity of Anopheles species in Eastern Zambia: implications for evaluating vector behavior and interventions using molecular tools. Scientific reports, 5, 17952.
KR152330	Anopheles gambiae	Togo	Lobo, N. F., Laurent, B. S., Sikaala, C. H., Hamainza, B., Chanda, J., Chinula, D., ... & Boldt, H. L. (2015). Unexpected diversity of Anopheles species in Eastern Zambia: implications for evaluating vector behavior and interventions using molecular tools. Scientific reports, 5, 17952.
KR152334	Anopheles arabiensis	Yemen	Lobo, N. F., Laurent, B. S., Sikaala, C. H., Hamainza, B., Chanda, J., Chinula, D., ... & Boldt, H. L. (2015). Unexpected diversity of Anopheles species in Eastern Zambia: implications for evaluating vector behavior and interventions using molecular tools. Scientific reports, 5, 17952.
KT382816	Anopheles arabiensis	NCL	Peng, X. Y., Zhou, P., Duan, X. Y., & Qian, Z. Q. (2016). The mitochondrial genomes of twelve Anopheles mosquitoes (Diptera: Culicidae) and their phylogenetic implications. Conservation genetics resources, 8(4), 387-390.
KT382819	Anopheles coluzzii	NCL	Peng, X. Y., Zhou, P., Duan, X. Y., & Qian, Z. Q. (2016). The mitochondrial genomes of twelve Anopheles mosquitoes (Diptera: Culicidae) and their phylogenetic implications. Conservation genetics resources, 8(4), 387-390.
KT382823	Anopheles melas	NCL	Peng, X. Y., Zhou, P., Duan, X. Y., & Qian, Z. Q. (2016). The mitochondrial genomes of twelve Anopheles mosquitoes (Diptera: Culicidae) and their phylogenetic implications. Conservation genetics resources, 8(4), 387-390.
KT382824	Anopheles merus	NCL	Peng, X. Y., Zhou, P., Duan, X. Y., & Qian, Z. Q. (2016). The mitochondrial genomes of twelve Anopheles mosquitoes (Diptera: Culicidae) and their phylogenetic implications. Conservation genetics resources, 8(4), 387-390.
KT762350	Anopheles Sawyeri	Brazil	Peng, X. Y., Zhou, P., Duan, X. Y., & Qian, Z. Q. (2016). The mitochondrial genomes of twelve Anopheles mosquitoes (Diptera: Culicidae) and their phylogenetic implications. Conservation genetics resources, 8(4), 387-390.
KT762353	Anopheles agryitarsis	Brazil	Peng, X. Y., Zhou, P., Duan, X. Y., & Qian, Z. Q. (2016). The mitochondrial genomes of twelve Anopheles mosquitoes (Diptera: Culicidae) and their phylogenetic implications. Conservation genetics resources, 8(4), 387-390.
KU187108	Anopheles gambiae	Kenya	Ajamma, Y. U., Villinger, J., Omondi, D., Salifu, D., Onchuru, T. O., Njoroge, L., ... & Masiga, D. K. (2016). Composition and genetic diversity of mosquitoes (Diptera: Culicidae) on islands and mainland shores of Kenya’s Lakes Victoria and Baringo. Journal of medical entomology, 53(6), 1348-1363.
KU187109	Anopheles gambiae	Kenya	Ajamma, Y. U., Villinger, J., Omondi, D., Salifu, D., Onchuru, T. O., Njoroge, L., ... & Masiga, D. K. (2016). Composition and genetic diversity of mosquitoes (Diptera: Culicidae) on islands and mainland shores of Kenya’s Lakes Victoria and Baringo. Journal of medical entomology, 53(6), 1348-1363.
KU380361	Anopheles gambiae	Kenya	Ajamma, Y. U., Villinger, J., Omondi, D., Salifu, D., Onchuru, T. O., Njoroge, L., ... & Masiga, D. K. (2016). Composition and genetic diversity of mosquitoes (Diptera: Culicidae) on islands and mainland shores of Kenya’s Lakes Victoria and Baringo. Journal of medical entomology, 53(6), 1348-1363.
KU380403	Anopheles gambiae	Kenya	Ajamma, Y. U., Villinger, J., Omondi, D., Salifu, D., Onchuru, T. O., Njoroge, L., ... & Masiga, D. K. (2016). Composition and genetic diversity of mosquitoes (Diptera: Culicidae) on islands and mainland shores of Kenya’s Lakes Victoria and Baringo. Journal of medical entomology, 53(6), 1348-1363.
KU380410	Anopheles gambiae	Kenya	Ajamma, Y. U., Villinger, J., Omondi, D., Salifu, D., Onchuru, T. O., Njoroge, L., ... & Masiga, D. K. (2016). Composition and genetic diversity of mosquitoes (Diptera: Culicidae) on islands and mainland shores of Kenya’s Lakes Victoria and Baringo. Journal of medical entomology, 53(6), 1348-1363.
KU380414	Anopheles gambiae	Kenya	Ajamma, Y. U., Villinger, J., Omondi, D., Salifu, D., Onchuru, T. O., Njoroge, L., ... & Masiga, D. K. (2016). Composition and genetic diversity of mosquitoes (Diptera: Culicidae) on islands and mainland shores of Kenya’s Lakes Victoria and Baringo. Journal of medical entomology, 53(6), 1348-1363.
KU380421	Anopheles gambiae	Kenya	Ajamma, Y. U., Villinger, J., Omondi, D., Salifu, D., Onchuru, T. O., Njoroge, L., ... & Masiga, D. K. (2016). Composition and genetic diversity of mosquitoes (Diptera: Culicidae) on islands and mainland shores of Kenya’s Lakes Victoria and Baringo. Journal of medical entomology, 53(6), 1348-1363.
KU380422	Anopheles gambiae	Kenya	Ajamma, Y. U., Villinger, J., Omondi, D., Salifu, D., Onchuru, T. O., Njoroge, L., ... & Masiga, D. K. (2016). Composition and genetic diversity of mosquitoes (Diptera: Culicidae) on islands and mainland shores of Kenya’s Lakes Victoria and Baringo. Journal of medical entomology, 53(6), 1348-1363.
KU380446	Anopheles gambiae	Kenya	Ajamma, Y. U., Villinger, J., Omondi, D., Salifu, D., Onchuru, T. O., Njoroge, L., ... & Masiga, D. K. (2016). Composition and genetic diversity of mosquitoes (Diptera: Culicidae) on islands and mainland shores of Kenya’s Lakes Victoria and Baringo. Journal of medical entomology, 53(6), 1348-1363.
KY670610	Anopheles arabiensis	Kenya	.
L20934	Anopheles gambiae	NCL	Beard, C. B., Hamm, D. M., & Collins, F. H. (1993). The mitochondrial genome of the mosquito Anopheles gambiae: DNA sequence, genome organization, and comparisons with mitochondrial sequences of other insects. Insect molecular biology, 2(2), 103-124.
MG753667	Anopheles gambiae	Uganda	Lukindu, M., Bergey, C. M., Wiltshire, R. M., Small, S. T., Bourke, B. P., Kayondo, J. K., & Besansky, N. J. (2018). Spatio-temporal genetic structure of Anopheles gambiae in the Northwestern Lake Victoria Basin, Uganda: implications for genetic control trials in malaria endemic regions. Parasites & vectors, 11(1), 246.
MG753671	Anopheles gambiae	Uganda	Lukindu, M., Bergey, C. M., Wiltshire, R. M., Small, S. T., Bourke, B. P., Kayondo, J. K., & Besansky, N. J. (2018). Spatio-temporal genetic structure of Anopheles gambiae in the Northwestern Lake Victoria Basin, Uganda: implications for genetic control trials in malaria endemic regions. Parasites & vectors, 11(1), 246.
MG753698	Anopheles gambiae	Uganda	Lukindu, M., Bergey, C. M., Wiltshire, R. M., Small, S. T., Bourke, B. P., Kayondo, J. K., & Besansky, N. J. (2018). Spatio-temporal genetic structure of Anopheles gambiae in the Northwestern Lake Victoria Basin, Uganda: implications for genetic control trials in malaria endemic regions. Parasites & vectors, 11(1), 246.
MG753710	Anopheles gambiae	Uganda	Lukindu, M., Bergey, C. M., Wiltshire, R. M., Small, S. T., Bourke, B. P., Kayondo, J. K., & Besansky, N. J. (2018). Spatio-temporal genetic structure of Anopheles gambiae in the Northwestern Lake Victoria Basin, Uganda: implications for genetic control trials in malaria endemic regions. Parasites & vectors, 11(1), 246.
MG753713	Anopheles gambiae	Uganda	Lukindu, M., Bergey, C. M., Wiltshire, R. M., Small, S. T., Bourke, B. P., Kayondo, J. K., & Besansky, N. J. (2018). Spatio-temporal genetic structure of Anopheles gambiae in the Northwestern Lake Victoria Basin, Uganda: implications for genetic control trials in malaria endemic regions. Parasites & vectors, 11(1), 246.
MG753732	Anopheles gambiae	Uganda	Lukindu, M., Bergey, C. M., Wiltshire, R. M., Small, S. T., Bourke, B. P., Kayondo, J. K., & Besansky, N. J. (2018). Spatio-temporal genetic structure of Anopheles gambiae in the Northwestern Lake Victoria Basin, Uganda: implications for genetic control trials in malaria endemic regions. Parasites & vectors, 11(1), 246.
MG753744	Anopheles gambiae	Uganda	Lukindu, M., Bergey, C. M., Wiltshire, R. M., Small, S. T., Bourke, B. P., Kayondo, J. K., & Besansky, N. J. (2018). Spatio-temporal genetic structure of Anopheles gambiae in the Northwestern Lake Victoria Basin, Uganda: implications for genetic control trials in malaria endemic regions. Parasites & vectors, 11(1), 246.
MG753745	Anopheles gambiae	Uganda	Lukindu, M., Bergey, C. M., Wiltshire, R. M., Small, S. T., Bourke, B. P., Kayondo, J. K., & Besansky, N. J. (2018). Spatio-temporal genetic structure of Anopheles gambiae in the Northwestern Lake Victoria Basin, Uganda: implications for genetic control trials in malaria endemic regions. Parasites & vectors, 11(1), 246.
MG753761	Anopheles gambiae	Uganda	Lukindu, M., Bergey, C. M., Wiltshire, R. M., Small, S. T., Bourke, B. P., Kayondo, J. K., & Besansky, N. J. (2018). Spatio-temporal genetic structure of Anopheles gambiae in the Northwestern Lake Victoria Basin, Uganda: implications for genetic control trials in malaria endemic regions. Parasites & vectors, 11(1), 246.
MG930835	Anopheles gambiae	Mali	Hanemaaijer, M. J., Houston, P. D., Collier, T. C., Norris, L. C., Fofana, A., Lanzaro, G. C., ... & Lee, Y. (2018). Mitochondrial genomes of Anopheles arabiensis, An. gambiae and An. coluzzii show no clear species division. F1000Research, 7.
MG930841	Anopheles gambiae	Mali	Hanemaaijer, M. J., Houston, P. D., Collier, T. C., Norris, L. C., Fofana, A., Lanzaro, G. C., ... & Lee, Y. (2018). Mitochondrial genomes of Anopheles arabiensis, An. gambiae and An. coluzzii show no clear species division. F1000Research, 7.
MG930849	Anopheles gambiae	Mali	Hanemaaijer, M. J., Houston, P. D., Collier, T. C., Norris, L. C., Fofana, A., Lanzaro, G. C., ... & Lee, Y. (2018). Mitochondrial genomes of Anopheles arabiensis, An. gambiae and An. coluzzii show no clear species division. F1000Research, 7.
MG930854	Anopheles gambiae	Mali	Hanemaaijer, M. J., Houston, P. D., Collier, T. C., Norris, L. C., Fofana, A., Lanzaro, G. C., ... & Lee, Y. (2018). Mitochondrial genomes of Anopheles arabiensis, An. gambiae and An. coluzzii show no clear species division. F1000Research, 7.
MG930860	Anopheles gambiae	Mali	Hanemaaijer, M. J., Houston, P. D., Collier, T. C., Norris, L. C., Fofana, A., Lanzaro, G. C., ... & Lee, Y. (2018). Mitochondrial genomes of Anopheles arabiensis, An. gambiae and An. coluzzii show no clear species division. F1000Research, 7.
MG930888	Anopheles gambiae	Mali	Hanemaaijer, M. J., Houston, P. D., Collier, T. C., Norris, L. C., Fofana, A., Lanzaro, G. C., ... & Lee, Y. (2018). Mitochondrial genomes of Anopheles arabiensis, An. gambiae and An. coluzzii show no clear species division. F1000Research, 7.
KR014846	Anopheles pretoriensis	Zambia	Lobo, N. F., Laurent, B. S., Sikaala, C. H., Hamainza, B., Chanda, J., Chinula, D., ... & Boldt, H. L. (2015). Unexpected diversity of Anopheles species in Eastern Zambia: implications for evaluating vector behavior and interventions using molecular tools. Scientific reports, 5, 17952.
KJ522836	Anopheles pretoriensis	Kenya	Laurent, B. S., Cooke, M., Krishnankutty, S. M., Asih, P., Mueller, J. D., Kahindi, S., ... & Cox, J. (2016). Molecular characterization reveals diverse and unknown malaria vectors in the western Kenyan highlands. The American journal of tropical medicine and hygiene, 94(2), 327-335.
GQ165788	Anopheles implexus	NCL	Cook, S., Moureau, G., Harbach, R. E., Mukwaya, L., Goodger, K., Ssenfuka, F., ... & de Lamballerie, X. (2009). Isolation of a novel species of flavivirus and a new strain of Culex flavivirus (Flaviviridae) from a natural mosquito population in Uganda. The Journal of general virology, 90(Pt 11), 2669.
