# Supplementary material for: Sequence-based identification of Anopheles species in eastern Ethiopia
Source: Malar J. 2019 Apr 16;18:135. doi: 10.1186/s12936-019-2768-0 (PMC6469081; doi:10.1186/s12936-019-2768-0)
Supplement: Supplementary file 2 — Additional file 2. ITS2 Sequence alignment including Ethiopian and NCBI Genbank sequences. [file 12936_2019_2768_MOESM2_ESM.txt]

65  465
 
AHJ27Eth_Anopheles_unknown  GAACATTGATAAGTTGAACGCATATGGCGCATCGGACGTTTAATCCCGACCGATGCACACATTCTTGAGTGCCTACTAATTACCAAAGTCTCATTTAGT-TAACTACAGTGGCCGTCCGCGAA-GGTGTCCGGGTCATCCGACGCACTGGGCGGCCGCTGTGCATGATGACGTGCTTGGTCCCCGTCTGCGGGTCCTCGGGCGTTGAAAGTGGACACTCTCGAGCGTATGTTGGATGCGTTTCGTGTTGGTGGTGTTTGATGCGTAGGGCTTGTGGTGTGTGTCAAGCCGCATGGTTCGAACTAAT-GCTACGTCGTTCCCGATGGCCACCGGCAGTCTACTCTCCAGGCTAAAGTCGGCTCGTCGA-------GGGATTCGGAAAGCTAAGTCGCTGTAACTCATGA-GGCCCATACACGGCGTTGCGCTACCACGCTAAGTTAGCCCTACATATACAAGTATC
KT160245_Anopheles_arabiensis_Yemen  GAACATTGATAAGTTGAACGCATATGGCGCATCGGACGTTTAATCCCGACCGATGCACACATTCTTGAGTGCCTACTAATTACCAAAGTCTCATTTAGT-TAACTACAGTGGCCGTCCGCGAA-GGTGTCCGGGTCATCCGACGCACTGGGCGGCCGCTGTGCATGATGACGTGCTTGGTCCCCGTCTGCGGGTCCTCGGGCGTTGAAAGTGGACACTCTCGAGCGTATGTTGGATGCGTTTCGTGTTGGTGGTGTTTGATGCGTAGGGCTTGTGGTGTGTGTCAAGCCGCATGGTTCGAACTAAT-GCTACGTCGTTCCCGATGGCCACCGGCAGTCTACTCTCCAGGCTAAAGTCGGCTCGTCGA-------GGGATTCGGAAAGCTAAGTCGCTGTAACTCATGA-GGCCCATACACGGCGTTGCGCTACCACGCTAAGTTAGCCCTACATATACAAGTATC
DQ287769_Anopheles_arabiensis_Nigeria  GAACATTGATAAGTTGAACGCATATGGCGCATCGGACGTTTAATCCCGACCGATGCACACATTCTTGAGTGCCTACTAATTACCAAAGTCTCATTTAGT-TAACTACAGTGGCCGTCCGCGAA-GGTGTCCGGGTCATCCGACGCACTGGGCGGCCGCTGTGCATGATGACGTGCTTGGTCCCCGTCTGCGGGTCCTCGGGCGTTGAAAGTGGACACTCTCGAGCGTATGTTGGATGCGTTTCGTGTTGGTGGTGTTTGATGCGTAGGGCTTGTGGTGTGTGTCAAGCCGCATGGTTCGAACTAAT-GCTACGTCGTTCCCGATGGCCACCGGCAGTCTACTCTCCAGGCTAAAGTCGGCTCGTCGA-------GGGATTCGGAAAGCTAAGTCGCTGTAACTCATGA-GGCCCATACACGGCGTTGCGCTACCACGCTAAGTTAGCCCTACATATACAAGTATC
GQ870321_Anopheles_arabiensis_Tanzania  GAACATTGATAAGTTGAACGCATATGGCGCATCGGACGTTTAATCCCGACCGATGCACACATTCTTGAGTGCCTACTAATTACCAAAGTCTCATTTAGT-TAACTACAGTGGCCGTCCGCGAA-GGTGTCCGGGTCATCCGACGCACTGGGCGGCCGCTGTGCATGATGACGTGCTTGGTCCCCGTCTGCGGGTCCTCGGGCGTTGAAAGTGGACACTCTCGAGCGTATGTTGGATGCGTTTCGTGTTGGTGGTGTTTGATGCGTAGGGCTTGTGGTGTGTGTCAAGCCGCATGGTTCGAACTAAT-GCTACGTCGTTCCCGATGGCCACCGGCAGTCTACTCTCCAGGCTAAAGTCGGCTCGTCGA-------GGGATTCGGAAAGCTAAGTCGCTGTAACTCATGA-GGCCCATACACGGCGTTGCGCTACCACGCTAAGTTAGCCCTACATATACAAGTATC
MH598440_Anopheles_arabiensis_Uganda  GAACATTGATAAGTTGAACGCATATGGCGCATCGGACGTTTAATCCCGACCGATGCACACATTCTTGAGTGCCTACTAATTACCAAAGTCTCATTTAGT-TAACTACAGTGGCCGTCCGCGAA-GGTGTCCGGGTCATCCGACGCACTGGGCGGCCGCTGTGCATGATGACGTGCTTGGTCCCCGTCTGCGGGTCCTCGGGCGTTGAAAGTGGACACTCTCGAGCGTATGTTGGATGCGTTTCGTGTTGGTGGTGTTTGATGCGTAGGGCTTGTGGTGTGTGTCAAGCCGCATGGTTCGAACTAAT-GCTACGTCGTTCCCGATGGCCACCGGCAGTCTACTCTCCAGGCTAAAGTCGGCTCGTCGA-------GGGATTCGGAAAGCTAAGTCGCTGTAACTCATGA-GGCCCATACACGGCGTTGCGCTACCACGCTAAGTTAGCCCTACATATACAAGTATC
KJ522814_Anopheles_arabiensis_NCL  GAACATTGATAAGTTGAACGCATATGGCGCATCGGACGTTTAATCCCGACCGATGCACACATTCTTGAGTGCCTACTAATTACCAAAGTCTCATTTAGT-TAACTACAGTGGCCGTCCGCGAA-GGTGTCCGGGTCATCCGACGCACTGGGCGGCCGCTGTGCATGATGACGTGCTTGGTCCCCGTCTGCGGGTCCTCGGGCGTTGAAAGTGGACACTCTCGAGCGTATGTTGGATGCGTTTCGTGTTGGTGGTGTTTGATGCGTAGGGCTTGTGGTGTGTGTCAAGCCGCATGGTTCGAACTAAT-GCTACGTCGTTCCCGATGGCCACCGGCAGTCTACTCTCCAGGCTAAAGTCGGCTCGTCGA-------GGGATTCGGAAAGCTAAGTCGCTGTAACTCATGA-GGCCCATACACGGCGTTGCGCTACCACGCTAAGTTAGCCCTACATATACAAGTATC
JN994133_Anopheles_arabiensis_Zambia  GAACATTGATAAGTTGAACGCATATGGCGCATCGGACGTTTAATCCCGACCGATGCACACATTCTTGAGTGCCTACTAATTACCAAAGTCTCATTTAGT-TAACTACAGTGGCCGTCCGCGAA-GGTGTCCGGGTCATCCGACGCACTGGGCGGCCGCTGTGCATGATGACGTGCTTGGTCCCCGTCTGCGGGTCCTCGGGCGTTGAAAGTGGACACTCTCGAGCGTATGTTGGATGCGTTTCGTGTTGGTGGTGTTTGATGCGTAGGGCTTGTGGTGTGTGTCAAGCCGCATGGTTCGAACTAAT-GCTACGTCGTTCCCGATGGCCACCGGCAGTCTACTCTCCAGGCTAAAGTCGGCTCGTCGA-------GGGATTCGGAAAGCTAAGTCGCTGTAACTCATGA-GGCCCATACACGGCGTTGCGCTACCACGCTAAGTTAGCCCTACATATACAAGTATC
MH598428_Anopheles_arabiensis_Democratic  ????????????????AACGCATATGGCGCATCGGACGTTTAATCCCGACCGATGCACACATTCTTGAGTGCCTACTAATTACCAAAGTCTCATTTAGT-TAACTACAGTGGCCGTCCGCGAA-GGTGTCCGGGTCATCCGACGCACTGGGCGGCCGCTGTGCATGATGACGTGCTTGGTCCCCGTCTGCGGGTCCTCGGGCGTTGAAAGTGGACACTCTCGAGCGTATGTTGGATGCGTTTCGTGTTGGTGGTGTTTGATGCGTAGGGCTTGTGGTGTGTGTCAAGCCGCATGGTTCGAACTAAT-GCTACGTCGTTCCCGATGGCCACCGGCAGTCTACTCTCCAGGCTAAAGTCGGCTCGTCGA-------GGGATTCGGAAAGCTAAGTCGCTGTAACTCATGA-GGCCCATACACGGCGTTGCGCTACCACGCTAAGTTAGCCCTACATATACGAGTATC
KT160244_Anopheles_coluzzii_Togo  GAACATTGATAAGTTGAACGCATATGGCGCATCGGACGTTTAATCCCGACCGATGCACACATTCTTGAGTGCCTACTAATTACCAAAGTCTCATTTAGT-TAACTACAGTGGCCGTCCGCGAA-GGTGCCCGGGTCATCCGACGCACTGGGCGGTCGCTGTGCATAATGACGTGCTTGGTCCCCGTCTGCGGGTCCTCGGGCGTTGAAAGTGGACACTCTCGAGCGTATGTTGGATGCGTTTCGTGTTGGTGGTGTTTGATGCGTAGGGCTTGTGGTGTGTGTCAAGCCGCATGGTTCGAACTAAT-GCTACGTCGTTCCCGATGGCCACCGGCAGTCTACTCTCCAGGCTAAAGTCGGCTCGTCTA-------GGGATTCGGAAAGCTAAGTCGCTGTAACTCATGT-GGCCCATACACGGCGTTGCGCTACCACGCTAAGTTAGCCCTACATATACAAGCATC
GQ870315_Anopheles_gambiae_Mali  GAACATTGATAAGTTGAACGCATATGGCGCATCGGACGTTTAATCCCGACCGATGCACACATTCTTGAGTGCCTACTAATTACCAAAGTCTCATTTAGT-TAACTACAGTGGCCGTCCGCGAA-GGTGCCCGGGTCATCCGACGCACTGGGCGGTCGCTGTGCATAATGACGTGCTTGGTCCCCGTCTGCGGGTCCTCGGGCGTTGAAAGTGGACACTCTCGAGCGTATGTTGGATGCGTTTCGTGTTGGTGGTGTTTGATGCGTAGGGCTTGTGGTGTGTGTCAAGCCGCATGGTTCGAACTAAT-GCTACGTCGTTCCCGATGGCCACCGGCAGTCTACTCTCCAGGCTAAAGTCGGCTCGTCTA-------GGGATTCGGAAAGCTAAGTCGCTGTAACTCATGT-GGCCCATACACGGCGTTGCGCTACCACGCTAAGTTAGCCCTACATATACAAGCATC
MH598432_Anopheles_coluzzii_Ghana  GAACATTGATAAGTTGAACGCATATGGCGCATCGGACGTTTAATCCCGACCGATGCACACATTCTTGAGTGCCTACTAATTACCAAAGTCTCATTTAGT-TAACTACAGTGGCCGTCCGCGAA-GGTGCCCGGGTCATCCGACGCACTGGGCGGTCGCTGTGCATAATGACGTGCTTGGTCCCCGTCTGCGGGTCCTCGGGCGTTGAAAGTGGACACTCTCGAGCGTATGTTGGATGCGTTTCGTGTTGGTGGTGTTTGATGCGTAGGGCTTGTGGTGTGTGTCAAGCCGCATGGTTCGAACTAAT-GCTACGTCGTTCCCGATGGCCACCGGCAGTCTACTCTCCAGGCTAAAGTCGGCTCGTCTA-------GGGATTCGGAAAGCTAAGTCGCTGTAACTCATGT-GGCCCATACACGGCGTTGCGCTACCACGCTAAGTTAGCCCTACATATACAAGCATC
MH598431_Anopheles_coluzzii_Ghana  GAACATTGATAAGTTGAACGCATATGGCGCATCGGACGTTTAATCCCGACCGATGCACACATTCTTGAGTGCCTACTAATTACCAAAGTCTCATTTAGT-TAACTACAGTGGCCGTCCGCGAA-GGTGCCCGGGTCATCCGACGCACTGGGCGGTCGCTGTGCATAATGACGTGCTTGGTCCCCGTCTGCGGGTCCTCGGGCGTTGAAAGTGGACACTCTCGAGCGTATGTTGGATGCGTTTCGTGTTGGTGGTGTTTGATGCGTAGGGCTTGTGGTGTGTGTCAAGCCGCATGGTTCGAACTAAT-GCTACGTCGTTCCCGATGGCCACCGGCAGTCTACTCTCCAGGCTAAAGTCGGCTCGTCTA-------GGGATTCGGAAAGCTAAGTCGCTGTAACTCATGT-GGCCCATACACGGCGTTGCGCTACCACGCTAAGTTAGCCCTACATATACAAGCATC
JN994138_Anopheles_gambiae_NCL  GAACATTGATAAGTTGAACGCATATGGCGCATCGGACGTTTAATCCCGACCGATGCACACATTCTTGAGTGCCTACTAATTACCAAAGTCTCATTTAGT-TAACTACAGTGGCCGTCCGCGAA-GGTGCCCGGGTCATCCGACGCACTGGGCGGTCGCTGTGCATAATGACGTGCTTGGTCCCCGTCTGCGGGTCCTCGGGCGTTGAAAGTGGACACTCTCGAGCGTATGTTGGATGCGTTTCGTGTTGGTGGTGTTTGATGCGTAGGGCTTGTGGTGTGTGTCAAGCCGCATGGTTCGAACTAAT-GCTACGTCGTTCCCGATGGCCACCGGCAGTCTACTCTCCAGGCTAAAGTCGGCTCGTCTA-------GGGATTCGGAAAGCTAAGTCGCTGTAACTCATGT-GGCCCATACACGGCGTTGCGCTACCACGCTAAGTTAGCCCTACATATACAAGCATC
MH598434_Anopheles_coluzzii_Ghana  GAACATTGATAAGTTGAACGCATATGGCGCATCGGACGTTTAATCCCGACCGATGCACACATTCTTGAGTGCCTACTAATTACCAAAGTCTCATTTAGT-TAACTACAGTGGCCGTCCGCGAA-GGTGCCCGGGTCATCCGACGCACTGGGCGGTCGCTGTGCATAATGACGTGCTTGGTCCCCGTCTGCGGGTCCTCGGGCGTTGAAAGTGGACACTCTCGAGCGTATGTTGGATGCGTTTCGTGTTGGTGGTGTTTGATGCGTAGGGCTTGTGGTGTGTGTCAAGCCGCATGGTTCGAACTAAT-GCTACGTCGTTCCCGATGGCCACCGGCAGTCTACTCTCCAGGCTAAAGTCGGCTCGTCTA-------GGGATTCGGAAAGCTAAGTCGCTGTAACTCATGT-GGCCCATACACGGCGTTGCGCTACCACGCTAAGTTAGCCCTACATATACAAGCATC
MH598433_Anopheles_coluzzii_Ghana  GAACATTGATAAGTTGAACGCATATGGCGCATCGGACGTTTAATCCCGACCGATGCACACATTCTTGAGTGCCTACTAATTACCAAAGTCTCATTTAGT-TAACTACAGTGGCCGTCCGCGAA-GGTGCCCGGGTCATCCGACGCACTGGGCGGTCGCTGTGCATAATGACGTGCTTGGTCCCCGTCTGCGGGTCCTCGGGCGTTGAAAGTGGACACTCTCGAGCGTATGTTGGATGCGTTTCGTGTTGGTGGTGTTTGATGCGTAGGGCTTGTGGTGTGTGTCAAGCCGCATGGTTCGAACTAAT-GCTACGTCGTTCCCGATGGCCACCGGCAGTCTACTCTCCAGGCTAAAGTCGGCTCGTCTA-------GGGATTCGGAAAGCTAAGTCGCTGTAACTCATGT-GGCCCATACACGGCGTTGCGCTACCACGCTAAGTTAGCCCTACATATACAAGCATC
MH598430_Anopheles_coluzzii_Ghana  GAACATTGATAAGTTGAACGCATATGGCGCATCGGACGTTTAATCCCGACCGATGCACACATTCTTGAGTGCCTACTAATTACCAAAGTCTCATTTAGT-TAACTACAGTGGCCGTCCGCGAA-GGTGCCCGGGTCATCCGACGCACTGGGCGGTCGCTGTGCATAATGACGTGCTTGGTCCCCGTCTGCGGGTCCTCGGGCGTTGAAAGTGGACACTCTCGAGCGTATGTTGGATGCGTTTCGTGTTGGTGGTGTTTGATGCGTAGGGCTTGTGGTGTGTGTCAAGCCGCATGGTTCGAACTAAT-GCTACGTCGTTCCCGATGGCCACCGGCAGTCTACTCTCCAGGCTAAAGTCGGCTCGTCTA-------GGGATTCGGAAAGCTAAGTCGCTGTAACTCATGT-GGCCCATACACGGCGTTGCGCTACCACGCTAAGTTAGCCCTACATATACAAGCATC
JN994146_Anopheles_quadriannulatus_Zambia  GAACATTGATAAGTTGAACGCATATGGCGCATCGGACGTTTAATCCCGACCGATGCACACATTCTTGAGTGCCTACTAATTACCAAAGTCTCATTTAGT-TAACTACAGTGGCCGTCCGCGAA-GGTGCCCGGGTCATCCGACGCACTGGGCGGTCGCTGTGCATAATGACGTGCTTGGTCCCCGTCTGCGGGTCCTCGGGCGTTGAAAGTGGACACTCTCGAGCGTATGTTGGATGCGTTTCGTGTTGGTGGTGTTTGATGCGTAGGGCTTGTGGTGTGTGTCAAGCCGCATGGTTCGAACTAAT-GCTACGTCGTTCCCGATGGCCACCGGCAGTCTACTCTCCAGGCTAAAGTCGGCTCGTCTA-------GGGATTCGGAAAGCTAAGTCGCTGTAACTCATGT-GGCCCATACACGGCGTTGCGCTACCACGCTAAGTTAGCCCTACATATACCAGTATC
GQ870316_Anopheles_quadriannulatus_Ethiopia  GAACATTGATAAGTTGAACGCATATGGCGCATCGGACGTTTAATCCCGACCGATGCACACATTCTTGAGTGCCTACTAATTACCAAAGTCTCATTTAGT-TAACTACAGTGGCCGTCCGCGAA-GGTGCCCGGGTCATCCGACGCACTGGGCGGTCGCTGTGCATAATGACGTGCTTGGTCCCCGTCTGCGGGTCCTCGGGCGTTGAAAGTGGACACTCTCGAGCGTATGTTGGATGCGTTTCGTGTTGGTGGTGTTTGATGCGTAGGGCTTGTGGTGTGTGTCAAGCCGCATGGTTCGAACTAAT-GCTACGTCGTTCCCGATGGCCACCGGCAGTCTACTCTCCAGGCTAAAGTCGGCTCGTCTA-------GGGATTCGGAAAGCTAAGTCGCTGTAACTCATGT-GGCCCATACACGGCGTTGCGCTACCACGCTAAGTTAGCCCTACATATACCAGTATC
GQ870313_Anopheles_merus_Tanzania  GAACATTGATAAGTTGAACGCATATGGCGCATCGGACGTTTAATCCCGACCGATGCACACATTCTTGAGTGCCTACTAATTACCAAAGTCTCATTTAGT-TAACTACAGTGGCCGTCCGCGAA-GGTGCCCGGGTCATCCGACGCACTGGGCGGTCGCTGTGCATAATGACGTGCTTGGTCCCCGTCTGCGGGTCCTCGGGCGTTGAAAGTGGACACTCTCGAGCGTATGTTGGATGCGTTTCGTGTTGGTGGTGTTTGATGCGTAGGGTTTGTGGTGTGTGTCAAGCCGCATGGTTCGAACTAAT-GCTACGTCGTTCCCGATGGCCACCGGCAGTCTACTCTCCAGGCTAAAGTCGGCTCGTCTA-------GGGATTCGGAAAGCTAAGTCGCTGTAACTCATGT-GGCCCATACACGGCGTTGCGCTACCACGCTAAGTTAGCCCTACATATACAAGTATC
GQ870314_Anopheles_melas_Cameroon  GAACATTGATAAGTTGAACGCATATGGCGCATCGGACGTTTAATCCCGACCGATGCACACATTCTTGAGTGCCTACTTATTACCAAAGTCTCATTTAGT-TAACTACAGTGGCCGTCCGCGAA-GGTGCCCGGGTCATCCGACGCACTGGGCGGTCGCTGTGCATAATGACGTGCTTGGTCCCCGTCTGCGGGTCCTCGGGCGTTGAAAGTGGACACTCTCGAGCGTATGTTGGATGCGTTTCGTGTTGGTGGTGTTTGATGCGTAGGGCTTGTGGTGTGTGTCAAGCCGCATGGTTCGAACTAAT-GCTACGTCGTTCCCGATGGCCACCGGCAGTCTACTCTCCAGGCTAAAGTCGGCTCGTCTA-------GGGATTCGGAAAGCTAAGTCGCTGTAACTCATGT-GGCCCATACACGGCGTTGCGCTACCACGCTAAGTTAGCCCTACATATACAAGTATC
MH598435_Anopheles_melas_Ghana  GAACATTGATAAGTTGAACGCATATGGCGCATCGGACGTTTAATCCCGACCGATGCACACATTCTTGAGTGCCTACTTATTACCAAAGTCTCATTTAGT-TAACTACAGTGGCCGTCCGCGAA-GGTGCCCGGGTCATCCGACGCACTGGGCGGTCGCTGTGCATAATGACGTGCTTGGTCCCCGTCTGCGGGTCCTCGGGCGTTGAAAGTGGACACTCTCGAGCGTATGTTGGATGCGTTTCGTGTTGGTGGTGTTTGATGCGTAGGGCTTGTGGTGTGTGTCAAGCCGCATGGTTCGAACTAAT-GCTACGTCGTTCCCGATGGCCACCGGCAGTCTACTCTCCAGGCTAAAGTCGGCTCGTCTA-------GGGATTCGGAAAGCTAAGTCGCTGTAACTCATGT-GGCCCATACACGGCGTTGCGCTACCACGCTAAGTTAGCCCTACATATACAAGTATC
KR014832_Anopheles_quadriannulatus_Zambia  GAACATTGATAAGTTG-ACGCATATGGCGCATCGGACGTTTAATCCCGACCGATGCACACATTCTTGAGTGCCTACTAATTACCAAAGTCTCATTTAGT-TAACTACAGTGGCCGTCCGCGAA-GGTGCCCGGGTCATCCGACGCACTGGGCGGTCGCTGTGCATAATGACGTGCTTGGTCCCCGTCTGCGGGTCCTCGGGCGTTGAAAGTGGACACTCTCGAGCGTATGTTGGATGCGTTTCGTGTTGGTGGTGTTTGATGCGTAGGGCTTGTGGTGTGTGTCAAGCCGCATGGTTCGAACTAAT-GCTACGTCGTTCCCGATGGCCACCGGCAGTCTACTCTCCAGGCTAAAGTCGGCTCGTCTA-------GGGATTCGGAAAGCTAAGTCGCTGTAACTCATGT-GGCCCATACACGGCGTTGCGCTACCACGCTAAGTTAGCCCTACATATACCAGTATC
GQ870320_Anopheles_bwambae_Uganda  GAACATTGATAAGTTGAACGCATATGGCGCATCGGACGTTTAATCCCGACCGATGCACACATTCTTGAGTGCCTACTAATTACCAAAGTCTCATTTAGT-AAACTACAGTGGCCGTCCACGAA-GGTGCCCGGGTCATCCGACGCACTGGGCGGTCGCTGTGCATAATGACGTGCTTGGTCCCCGTCTGCGGGTCCTCGGGCGTTGAAAGTGGACACTCTCGAGCGTATGTTGGATGCGTTTCGTGTTGGTGGTGTTTGATGCGTAGGGCTTGTGGTGTGTGTCAAGCCGCATGGTTCGAACTAAT-GCTACGTCGTTCCCGATGGCCACCGGCAGTCTACTCTCCAGGCTAAAGTCGGCTCGTCTA-------GGGATTCGGAAAGCTAAGTCGCTGTAACTCATGT-GGCCCATACACGGCGTTGCGCTACCATGCTAAGTTAGCCCTACATATACAAGTATC
GQ870318_Anopheles_bwambae_Uganda  GAACATTGATAAGTTGAACGCATATGGCGCATCGGACGTTTAATCCCGACCGATGCACACATTCTTGAGTGCCTACTAATTACCAAAGTCTCATTTAGT-AAACTACAGTGGCCGTCCACGAA-GGTGCCCGGGTCATCCGACGCACTGGGCGGTCGCTGTGCATAATGACGTGCTTGGTCCCCGTCTGCGGGTCCTCGGGCGTTGAAAGTGGACACTCTCGAGCGTATGTTGGATGCGTTTCGTGTTGGTGGTGTTTGATGCGTAGGGCTTGTGGTGTGTGTCAAGCCGCATGGTTCGAACTAAT-GCTACGTCGTTCCCGATGGCCACCGGCAGTCTACTCTCCAGGCTAAAGTCGGCTCGTCTA-------GGGATTCGGAAAGCTAAGTCGCTGTAACTCATGT-GGCCCATACACGGCGTTGCGCTACCATGCTAAGTTAGCCCTACATATACAAGTATC
KT160243_Anopheles_gambiae_Liberia  GAACATTGATAAGTTGAACGCATATGGCGCATCGGACGTTTAATCCCGACCGATGCACACATTCTTGAGTGCCTACTAATTACCAAAGTCTCATTTAGT-TAACTACAGTGGCCGTCCGCGAA-GGTGCCCGGGTCATCCGACGCACTGGGCGGTCGCTGTGCATAATGACGTGCTTGGTCCCCGTCTGCGGGTCCTCGGGCGTTGAAAGTGGACACTCTCGAGCGTATGTTGGATGCGTTTCGTGTTGGTGGTGTTTGATGCGTAGGGCTTGTGGTGTGTGTCAAGCCGCATGGTTCGAACTAAT-GCTACGTCGTTCCCGATGGCCACCGGCAGTCTACTCTCCAGGCTAAAGTCGGCTCGTCTA-------GGGATTCGGAAAGCTAAGTCGCTGTAACTCATGTGGGCCCATACACGGCGTTGCGCTACCACGCTAAGTTAGCCCTACATATACAAGCATC
GQ870317_Anopheles_gambiae_Uganda  GAACATTGATAAGTTGAACGCATATGGCGCATCGGACGTTTAATCCCGACCGATGCACACATTCTTGAGTGCCTACTAATTACCAAAGTCTCATTTAGT-TAACTACAGTGGCCGTCCGCGAA-GGTGCCCGGGTCATCCGACGCACTGGGCGGTCGCTGTGCATAATGACGTGCTTGGTCCCCGTCTGCGGGTCCTCGGGCGTTGAAAGTGGACACTCTCGAGCGTATGTTGGATGCGTTTCGTGTTGGTGGTGTTTGATGCGTAGGGCTTGTGGTGTGTGTCAAGCCGCATGGTTCGAACTAAT-GCTACGTCGTTCCCGATGGCCACCGGCAGTCTACTCTCCAGGCTAAAGTCGGCTCGTCTA-------GGGATTCGGAAAGCTAAGTCGCTGTAACTCATGTGGGCCCATACACGGCGTTGCGCTACCACGCTAAGTTAGCCCTACATATACAAGCATC
EU104634_Anopheles_gambiae_Angola  GAACATTGATAAGTTGAACGCATATGGCGCATCGGACGTTTAATCCCGACCGATGCACACATTCTTGAGTGCCTACTAATTACCAAAGTCTCATTTAGT-TAACTACAGTGGCCGTCCGCGAA-GGTGCCCGGGTCATCCGACGCACTGGGCGGTCGCTGTGCATAATGACGTGCTTGGTCCCCGTCTGCGGGTCCTCGGGCGTTGAAAGTGGACACTCTCGAGCGTATGTTGGATGCGTTTCGTGTTGGTGGTGTTTGATGCGTAGGGCTTGTGGTGTGTGTCAAGCCGCATGGTTCGAACTAAT-GCTACGTCGTTCCCGATGGCCACCGGCAGTCTACTCTCCAGGCTAAAGTCGGCTCGTCTA-------GGGATTCGGAAAGCTAAGTCGCTGTAACTCATGTGGGCCCATACACGGCGTTGCGCTACCACGCTAAGTTAGCCCTACATATACAAGCATC
MH598439_Anopheles_gambiae_Uganda  GAACATTGATAAGTTGAACGCATATGGCGCATCGGACGTTTAATCCCGACCGATGCACACATTCTTGAGTGCCTACTAATTACCAAAGTCTCATTTAGT-TAACTACAGTGGCCGTCCGCGAA-GGTGCCCGGGTCATCCGACGCACTGGGCGGTCGCTGTGCATAATGACGTGCTTGGTCCCCGTCTGCGGGTCCTCGGGCGTTGAAAGTGGACACTCTCGAGCGTATGTTGGATGCGTTTCGTGTTGGTGGTGTTTGATGCGTAGGGCTTGTGGTGTGTGTCAAGCCGCATGGTTCGAACTAAT-GCTACGTCGTTCCCGATGGCCACCGGCAGTCTACTCTCCAGGCTAAAGTCGGCTCGTCTA-------GGGATTCGGAAAGCTAAGTCGCTGTAACTCATGTGGGCCCATACACGGCGTTGCGCTACCACGCTAAGTTAGCCCTACATATACAAGCATC
MH598438_Anopheles_gambiae_Uganda  GAACATTGATAAGTTGAACGCATATGGCGCATCGGACGTTTAATCCCGACCGATGCACACATTCTTGAGTGCCTACTAATTACCAAAGTCTCATTTAGT-TAACTACAGTGGCCGTCCGCGAA-GGTGCCCGGGTCATCCGACGCACTGGGCGGTCGCTGTGCATAATGACGTGCTTGGTCCCCGTCTGCGGGTCCTCGGGCGTTGAAAGTGGACACTCTCGAGCGTATGTTGGATGCGTTTCGTGTTGGTGGTGTTTGATGCGTAGGGCTTGTGGTGTGTGTCAAGCCGCATGGTTCGAACTAAT-GCTACGTCGTTCCCGATGGCCACCGGCAGTCTACTCTCCAGGCTAAAGTCGGCTCGTCTA-------GGGATTCGGAAAGCTAAGTCGCTGTAACTCATGTGGGCCCATACACGGCGTTGCGCTACCACGCTAAGTTAGCCCTACATATACAAGCATC
MH598437_Anopheles_gambiae_Uganda  GAACATTGATAAGTTGAACGCATATGGCGCATCGGACGTTTAATCCCGACCGATGCACACATTCTTGAGTGCCTACTAATTACCAAAGTCTCATTTAGT-TAACTACAGTGGCCGTCCGCGAA-GGTGCCCGGGTCATCCGACGCACTGGGCGGTCGCTGTGCATAATGACGTGCTTGGTCCCCGTCTGCGGGTCCTCGGGCGTTGAAAGTGGACACTCTCGAGCGTATGTTGGATGCGTTTCGTGTTGGTGGTGTTTGATGCGTAGGGCTTGTGGTGTGTGTCAAGCCGCATGGTTCGAACTAAT-GCTACGTCGTTCCCGATGGCCACCGGCAGTCTACTCTCCAGGCTAAAGTCGGCTCGTCTA-------GGGATTCGGAAAGCTAAGTCGCTGTAACTCATGTGGGCCCATACACGGCGTTGCGCTACCACGCTAAGTTAGCCCTACATATACAAGCATC
EU104644_Anopheles_gambiae_Angola  GAACATTGATAAGTTGAACGCATATGGCGCATCGGACGTTTAATCCCGACCGATGCACACATTCTTGAGTGCCTACTAATTACCAAAGTCTCATTTAGT-TAACTACAGTGGCCGTCCGCGAA-GGTGCCCGGGTCATCCGACGCACTGGGCGGTCGCTGTGCATAATGACGTGCTTGGTCCCCGTCTGCGGGTCCTCGGGCGTTGAAAGTGGACACTCTCGAGCGTATGTTGGATGCGTTTCGTGTTGGTGGTGTTTGATGCGTAGGGCTTGTGGTGTGTGTCAAGCCGCATGGTTCGAACTAAT-GCTACGTCGTTCCCGATGGCCACCGGCAGTCTACTCTCCAGGCTAAAGTCGGCTCGTCTA-------GGGATTCGGAAAGCTAAGTCGCTGTAACTCATGTGGGCCCATACACGGCGTTGCGCTACCACGCTAAGTTAGCCCTACATACACAAGCATC
GQ870323_Anopheles_gambiae_Uganda  GAACATTGATAAGTTGAACGCATATGGCGCATCGGACGTTTAATCCCGACCGATGCACACATTCTTGAGTGCCTACTAATTACCAAAGTCTCATTTAGT-TAACTACAGTGGCCGTCCGCGAA-GGTGCCCGGGTCATCCGACGCACTGGGCGGTCGCTGTGCATAATGACGTGCTTGGTCCCCGTCTGCGGGTCCTCGGGCGTTGAAAGTGGACACTCTCGAGCGTATGTTGGATGCGTTTCGTGTTGGTGGTGTTTGATGCGTAGGGCTTGTGGTGTGTGTCAAGCCGCATGGTTCGAACTAAT-GCTACGTCGTTCCCGATGGCCACCGGCAGTCTACTCTCCAGGCTAAAGTCGGCTCGTCTA-------GGGATTCGGAAAGCTAAGTCGCTGTAACTCATGTGGGCCCATACACGGCGTTGCGCTACCACGCTAAGTTAGCCCTACATACACAAGCATC
MH598429_Anopheles_gambiae_Democratic  GAACATTGATAAGTTGAACGCATATGGCGCATCGGACGTTTAATCCCGACCGATGCACACATTCTTGAGTGCCTACTAATTACCAAAGTCTCATTTAGT-TAACTACAGTGGCCGTCCGCGAA-GGTGCCCGGGTCATCCGACGCACTGGGCGGTCGCTGTGCATAATGACGTGCTTGGTCCCCGTCTGCGGGTCCTCGGGCGTTGAAAGTGGACACTCTCGAGCGTATGTTGGATGCGTTTCGTGTTGGTGGTGTTTGATGCGTAGGGCTTGTGGTGTGTGTCAAGCCGCATGGTTCGAACTAAT-GCTACGTCGTTCCCGATGGCCACCGGCAGTCTACTCTCCAGGCTAAAGTCGGCTCGTCTA-------GGGATTCGGAAAGCTAAGTCGCTGTAACTCATGTGGGCCCATACACGGCGTTGCGCTACCACGCTAAGTTAGCCCTACATACACAAGCATC
MH598427_Anopheles_gambiae_Democratic  ??????????????TGAACGCATATGGCGCATCGGACGTTTAATCCCGACCGATGCACACATTCTTGAGTGCCTACTAATTACCAAAGTCTCATTTAGT-TAACTACAGTGGCCGTCCGCGAA-GGTGCCCGGGTCATCCGACGCACTGGGCGGTCGCTGTGCATAATGACGTGCTTGGTCCCCGTCTGCGGGTCCTCGGGCGTTGAAAGTGGACACTCTCGAGCGTATGTTGGATGCGTTTCGTGTTGGTGGTGTTTGATGCGTAGGGCTTGTGGTGTGTGTCAAGCCGCATGGTTCGAACTAAT-GCTACGTCGTTCCCGATGGCCACCGGCAGTCTACTCTCCAGGCTAAAGTCGGCTCGTCTA-------GGGATTCGGAAAGCTAAGTCGCTGTAACTCATGTGGGCCCATACACGGCGTTGCGCTACCACGCTAAGTTAGCCCTACATACACAAGCATC
KT284725_Anopheles_gambiae_Sao  ?????TTGATAAGTTGAACGCATATGGCGCATCGGACGTTTAATCCCGACCGATGCACACATTCTTGAGTGCCTACTAATTACCAAAGTCTCATTTAGT-TAACTACAGTGGCCGTCCGCGAA-GGTGCCCGGGTCATCCGACGCACTGGGCGGTCGCTGTGCATAATGACGTGCTTGGTCCCCGTCTGCGGGTCCTCGGGCGTTGAAAGTGGACACTCTCGAGCGTATGTTGGATGCGTTTCGTGTTGGTGGTGTTTGATGCGTAGGGCTTGTGGTGTGTGTCAAGCCGCATGGTTCGAACTAAT-GCTACGTCGTTCCCGATGGCCACCGGCAGTCTACTCTCCAGGCTAAAGTCGGCTCGTCTA-------GGGATTCGGAAAGCTAAGTCGCTGTAACTCATGTGGGCCCATACACGGCGTTGCGCTACCACGCTAAGTTAGCCCTACATATACAAGCATC
AY423072_Anopheles_gambiae_NCL  ??????????????????????????GCGCATCGGACGTTTAATCCCGACCGATGCACACATTCTTGAGTGCCTACTAATTACCAAAGTCTCATTTAGT-TAACTACAGTGGCCGTCCGCGAA-GGTGCCCGGGTCATCCGACGCACTGGGCGGTCGCTGTGCATAATGACGTGCTTGGTCCCCGTCTGCGGGTCCTCGGGCGTTGAAAGTGGACACTCTCGAGCGTATGTTGGATGCGTTTCGTGTTGGTGGTGTTTGATGCGTAGGGCTTGTGGTGTGTGTCAAGCCGCATGGTTCGAACTAAT-GCTACGTCGTTCCCGATGGCCACCGGCAGTCTACTCTCCAGGCTAAAGTCGGCTCGTCTA-------GGGATTCGGAAAGCTAAGTCGCTGTAACTCATGTGGGCCCATACACGGCGTTGCGCTACCACGCTAAGTTAGCCCTACATATACAAGCATC
MH598443_Anopheles_gambiae_Madagascar  GAACATTGATAAGTTGAACGCATATGGCGCATCGGACGTTTAATCCCGACCGATGCACACATTCTTGAGTGCCTACTAATTACCAAAGTCTCATTTAGT-TAACTACAGTGGCCGTCCGCGAA-GGTGCCCGGGTCATCCGACGCACTGGGCGGTCGCTGTGCATAATGACGTGCTTGGTCCCCGTCTGCGGGTCCTCGGGCGTTGAAAGTGGACACTCTCGAGCGTATGTTGGATGCGTTTCGTGTTGGTGGTGTTTGATGCGTAGGGCTTGTGGTGTGTGTCAAGCCGCATGGTTCGAACTAAT-GCTACGTCGTTCCCGATGGCCACCGGCAGTCTACTCTCCAGGCTAAAGTCGGCTCGTCTA-------GGGATTCGGAAAGCTAAGTCGCTGTAACTCATGTGGGCCCATACACGGCGTTGCGCTACCACGCTAAGTTAGCCCTACATATACAAGCATC
MH598442_Anopheles_gambiae_Madagascar  GAACATTGATAAGTTGAACGCATATGGCGCATCGGACGTTTAATCCCGACCGATGCACACATTCTTGAGTGCCTACTAATTACCAAAGTCTCATTTAGT-TAACTACAGTGGCCGTCCGCGAA-GGTGCCCGGGTCATCCGACGCACTGGGCGGTCGCTGTGCATAATGACGTGCTTGGTCCCCGTCTGCGGGTCCTCGGGCGTTGAAAGTGGACACTCTCGAGCGTATGTTGGATGCGTTTCGTGTTGGTGGTGTTTGATGCGTAGGGCTTGTGGTGTGTGTCAAGCCGCATGGTTCGAACTAAT-GCTACGTCGTTCCCGATGGCCACCGGCAGTCTACTCTCCAGGCTAAAGTCGGCTCGTCTA-------GGGATTCGGAAAGCTAAGTCGCTGTAACTCATGTGGGCCCATACACGGCGTTGCGCTACCACGCTAAGTTAGCCCTACATATACAAGCATC
MH598441_Anopheles_gambiae_Madagascar  GAACATTGATAAGTTGAACGCATATGGCGCATCGGACGTTTAATCCCGACCGATGCACACATTCTTGAGTGCCTACTAATTACCAAAGTCTCATTTAGT-TAACTACAGTGGCCGTCCGCGAA-GGTGCCCGGGTCATCCGACGCACTGGGCGGTCGCTGTGCATAATGACGTGCTTGGTCCCCGTCTGCGGGTCCTCGGGCGTTGAAAGTGGACACTCTCGAGCGTATGTTGGATGCGTTTCGTGTTGGTGGTGTTTGATGCGTAGGGCTTGTGGTGTGTGTCAAGCCGCATGGTTCGAACTAAT-GCTACGTCGTTCCCGATGGCCACCGGCAGTCTACTCTCCAGGCTAAAGTCGGCTCGTCTA-------GGGATTCGGAAAGCTAAGTCGCTGTAACTCATGTGGGCCCATACACGGCGTTGCGCTACCACGCTAAGTTAGCCCTACATATACAAGCATC
MH598436_Anopheles_gambiae_Uganda  GAACATTGATAAGTTGAACGCATATGGCGCATCGGACGTTTAATCCCGACCGATGCACACATTCTTGAGTGCCTACTAATTACCAAAGTCTCATTTAGT-TAACTACAGTGGCCGTCCGCGAA-GGTGCCCGGGTCATCCGACGCACTGGGCGGTCGCTGTGCATAATGACGTGCTTGGTCCCCGTCTGCGGGTCCTCGGGCGTTGAAAGTGGACACTCTCGAGCGTATGTTGGATGCGTTTCGTGTTGGTGGTGTTTGATGCGTAGGGCTTGTGGTGTGTGTCAAGCCGCATGGTTCGAACTAAT-GCTACGTCGTTCCCGATGGCCACCGGCAGTCTACTCTCCAGGCTAAAGTCGGCTCGTCTA-------GGGATTCGGAAAGCTAAGTCGCTGTAACTCATGTGGGCCCATACACGGCGTTGCGCTACCACGCTAAGTTAGCCCTACATATAGAAGCATC
GQ870322_Anopheles_gambiae_Uganda  GAACATTGATAAGTTGAACGCATATGGCGCATCGGACGTTTAATCCCGACCGATGCACACATTCTTGAGTGCCTACTAATTACCAAAGTCTCATTTAGT-TAACTACAGTGGCCGTCCGCGAA-GGTGCCCGGGTCATCCGACGCACTGGGCGGTCGCTGTGCATAATGACGTGCTTGGTCCCCGTCTGCGGGTCCTCGGGCGTTGAAAGTGGACACTCTCGAGCGTATGTTGGATGCGTTTCGTGTTGGTGGTGTTTGATGCGTAGGGCTTGTGGTGTGTGTCAAGCCGCATGGTTCGAACTAAT-GCTACGTCGTTCCCGATGGCCACCGGCAGTCTACTCTCCAGGCTAAAGTCGGCTCGTCTA-------GGGATTCGGAAAGCTAAGTCGCTGTAACTCATGTGGGCCCATACACGGCGTTGCGCTACCACGCTAAGTTAGCCCTACATATAGAAGCATC
KR014833_Anopheles_arabiensis_Zambia  GAACATTGATAAGTTGAACGCATATGGCGCATCGGACGTTTAATCCCGACCGATGCACACATTCTTGAGTGCCTACTAATTACCAAAGTCTCATTTAGT-TAACTACAGTGGCCGTCCGCGAA-GGTGTCCGGGTCATCCGACGCACTGGGCGGCCGCTGTGCATGATGACGTGCTTGGTCCCCGTCTGCGGGTCCTCGGGCGTTGAAAGTGGACACTCTCGAGCGTATGTTGGATGCGTTTCGTGTTGGTGGTGTTTGATGCGTAGGGCTTGTGGTGTGTGTCAAGCCGCATGGTTCGAACTAAT-GCTACGTCGTTCCCGATGGCCACCGGCAGTCTACTCTCCAGGCTAAAGTCGGCTCGTCGA-------GGGATTCGGAAAGCTAAGTCGCTGTAACTCATGA-GGCCCATACACGGCGTTGCGCTACCACGCTAAGTTAGCCCTACATATACAAGTATC
X67157_Anopheles_gambiae_NCL  GAACATTGATAAGTTGAACGCATATGGCGCATCGGACGTTTAATCCCGACCGATGCACACATTCTTGAGTGCCTACTAATTACCAAAGTCTCATTTAGT-TAACTACAGTGGCCGTCCGCGAA-GGTGCCCGGGTCATCCGACGCACTGGGCGGTCGCTGTGCATAATGACGTGCTTGGT-CCCGTCTGCGGGTCCTCGGGCGTTGAAAGTGGACACTCTCGAGCGTATGTTGGATGCGTTTCGTGTTGGTGGTGTTTGATGCGTAGGGCTTGTGGTGTGTGTCAAGCCGCATGGTTCGAACTAAT-GCTACGTCGTTCCCGATGGCCACCGGCAGTCTACTCTCCAGGCTAAAGTCGGCTCGTCTA-------GGGATTCGGAAAGCTAAGTCGCTGTAACTCATGTGGGCCCATACACGGCGTTGCGCTACCACGCTAAGTTAGCCCTACATATACAAGCATC
AF470168_Anopheles_gambiae_GambiaBallingho  GAACATTGATAAGTTGAACGCATATGGCGCATCGGACGTTTAATCCCGACCGATGCACACATTCTTGAGTGCCTACTAATTACCAAAGTCTCATTTAGT-TAACTACAGTGGCCGTCCGCGAA-GGTGCCCGGGTCATCCGACGCACTGGGCGGTCGCTGTGCATAATGACGTGCTTGGTCCCCGTCTGCGGGTCCTCGGGCGTTGAAAGTGGACACTCTCGAGCGTATGTTGGATGCGTTTCGTGTTGGTGGTGTTTGATGCGTAGGGCTTGTGGTGTGTGTCAAGCCGCATGGTTCGAACTAAT-GCTACGTCGTTCCCGATGGCCACCGGCAGTCTACTCTCCAGGCTAAAGTCGGCTCGTCTA-------GGGATTCGGAAAGCTAAGTCGCTGTAACTCATGT-GGCCCATACACGGCGTTGCGCTACCACGCTAAGTTAGCCCTACATATACAAGCATC
AF470163_Anopheles_gambiae_GambiaBallingho  GAACATTGATAAGTTGAACGCATATGGCGCATCGGACGTTTAATCCCGACCGATGCACACATTCTTGAGTGCCTACTAATTACCAAAGTCTCATTTAGT-TAACTACAGTGGCCGTCCGCGAA-GGTGCCCGGGTCATCCGACGCACTGGGCGGTCGCTGTGCATAATGACGTGCTTGGTCCCCGTCTGCGGGTCCTCGGGCGTTGAAAGTGGACACTCTCGAGCGTATGTTGGATGCGTTTCGTGTTGGTGGTGTTTGATGCGTAGGGCTTGTGGTGTGTGTCAAGCCGCATGGTTCGAACTAAT-GCTACGTCGTTCCCGATGGCCACCGGCAGTCTACTCTCCAGGCTAAAGTCGGCTCGTCTA-------GGGATTCGGAAAGCTAAGTCGCTGTAACTCATGT-GGCCCATACACGGCGTTGCGCTACCACGCTAAGTTAGCCCTACATATACAAGCATC
AF307120_Anopheles_gambiae_Senegal  GAACATTGATAAGTTGAACGCATATGGCGCATCGGACGTTTAATCCCGACCGATGCACACATTCTTGAGTGCCTACTAATTACCAAAGTCTCATTTAGT-TAACTACAGTGGCCGTCCGCGAA-GGTGCCCGGGTCATCCGACGCACTGGGCGGTCGCTGTGCATAATGACGTGCTTGGTCCCCGTCTGCGGGTCCTCGGGCGTTGAAAGTGGACACTCTCGAGCGTATGTTGGATGCGTTTCGTGTTGGTGGTGTTTGATGCGTAGGGCTTGTGGTGTGTGTCAAGCCGCATGGTTCGAACTAAT-GCTACGTCGTTCCCGATGGCCACCGGCAGTCTACTCTCCAGGCTAAAGTCGGCTCGTCTA-------GGGATTCGGAAAGCTAAGTCGCTGTAACTCATGT-GGCCCATACACGGCGTTGCGCTACCACGCTAAGTTAGCCCTACATA??????????
AF307112_Anopheles_gambiae_Mali  GAACATTGATAAGTTGAACGCATATGGCGCATCGGACGTTTAATCCCGACCGATGCACACATTCTTGAGTGCCTACTAATTACCAAAGTCTCATTTAGT-TAACTACAGTGGCCGTCCGCGAA-GGTGCCCGGGTCATCCGACGCACTGGGCGGTCGCTGTGCATAATGACGTGCTTGGTCCCCGTCTGCGGGTCCTCGGGCGTTGAAAGTGGACACTCTCGAGCGTATGTTGGATGCGTTTCGTGTTGGTGGTGTTTGATGCGTAGGGCTTGTGGTGTGTGTCAAGCCGCATGGTTCGAACTAAT-GCTACGTCGTTCCCGATGGCCACCGGCAGTCTACTCTCCAGGCTAAAGTCGGCTCGTCTA-------GGGATTCGGAAAGCTAAGTCGCTGTAACTCATGT-GGCCCATACACGGCGTTGCGCTACCACGCTAAGTTAGCCCTACATA??????????
AF307115_Anopheles_gambiae_Cote  GAACATTGATAAGTTGAACGCATATGGCGCATCGGACGTTTAATCCCGACCGATGCACACATTCTTGAGTGCCTACTAATTACCAAAGTCTCATTTAGT-TAACTACAGTGGCCGTCCGCGAA-GGTGCCCGGGTCATCCGACGCACTGGGCGGTCGCTGTGCATAATGACGTGCTTGGTCCCCGTCTGCGGGTCCTCGGGCGTTGAAAGTGGACACTCTCGAGCGTATGTTGGATGCGTTTCGTGTTGGTGGTGTTTGATGCGTAGGGCTTGTGGTGTGTGTCAAGCCGCATGGTTCGAACTAAT-GCTACGTCGTTCCCGATGGCCACCGGCAGTCTACTCTCCAGGCTAAAGTCGGCTCGTCTA-------GGGATTCGGAAAGCTAAGTCGCTGTAACTCATGT-GGCCCATACACGGCGTTGCGCTACCACGCTAAGTTAGCCCTACATA??????????
AF307114_Anopheles_gambiae_Benin  GAACATTGATAAGTTGAACGCATATGGCGCATCGGACGTTTAATCCCGACCGATGCACACATTCTTGAGTGCCTACTAATTACCAAAGTCTCATTTAGT-TAACTACAGTGGCCGTCCGCGAA-GGTGCCCGGGTCATCCGACGCACTGGGCGGTCGCTGTGCATAATGACGTGCTTGGTCCCCGTCTGCGGGTCCTCGGGCGTTGAAAGTGGACACTCTCGAGCGTATGTTGGATGCGTTTCGTGTTGGTGGTGTTTGATGCGTAGGGCTTGTGGTGTGTGTCAAGCCGCATGGTTCGAACTAAT-GCTACGTCGTTCCCGATGGCCACCGGCAGTCTACTCTCCAGGCTAAAGTCGGCTCGTCTA-------GGGATTCGGAAAGCTAAGTCGCTGTAACTCATGT-GGCCCATACACGGCGTTGCGCTACCACGCTAAGTTAGCCCTACATA??????????
AF307110_Anopheles_gambiae_Benin  GAACATTGATAAGTTGAACGCATATGGCGCATCGGACGTTTAATCCCGACCGATGCACACATTCTTGAGTGCCTACTAATTACCAAAGTCTCATTTAGT-TAACTACAGTGGCCGTCCGCGAA-GGTGCCCGGGTCATCCGACGCACTGGGCGGTCGCTGTGCATAATGACGTGCTTGGTCCCCGTCTGCGGGTCCTCGGGCGTTGAAAGTGGACACTCTCGAGCGTATGTTGGATGCGTTTCGTGTTGGTGGTGTTTGATGCGTAGGGCTTGTGGTGTGTGTCAAGCCGCATGGTTCGAACTAAT-GCTACGTCGTTCCCGATGGCCACCGGCAGTCTACTCTCCAGGCTAAAGTCGGCTCGTCTA-------GGGATTCGGAAAGCTAAGTCGCTGTAACTCATGT-GGCCCATACACGGCGTTGCGCTACCACGCTAAGTTAGCCCTACATA??????????
AF470193_Anopheles_gambiae_KenyaKisian  GAACATTGATAAGTTGAACGCATATGGCGCATCGGACGTTTAATCCCGACCGATGCACACATTCTTGAGTGCCTACTAATTACCAAAGTCTCATTTAGT-TAACTACAGTGGCCGTCCGCGAA-GGTGCCCGGGTCATCCGACGCACTGGGCGGTCGCTGTGCATAATGACGTGCTTGGTCCCCGTCTGCGGGTCCTCGGGCGTTGAAAGTGGACACTCTCGAGCGTATGTTGGATGCGTTTCGTGTTGGTGGTGTTTGATGCGTAGGGCTTGTGGTGTGTGTCAAGCCGCATGGTTCGAACTAAT-GCTACGTCGTTCCCGATGGCCACCGGCAGTCTACTCTCCAGGCTAAAGTCGGCTCGTCTA-------GGGATTCGGAAAGCTAAGTCGCTGTAACTCATGTGGGCCCATACACGGCGTTGCGCTACCACGCTAAGTTAGCCCTACATATACAAGCATC
AF470181_Anopheles_gambiae_KenyaAsembo  GAACATTGATAAGTTGAACGCATATGGCGCATCGGACGTTTAATCCCGACCGATGCACACATTCTTGAGTGCCTACTAATTACCAAAGTCTCATTTAGT-TAACTACAGTGGCCGTCCGCGAA-GGTGCCCGGGTCATCCGACGCACTGGGCGGTCGCTGTGCATAATGACGTGCTTGGTCCCCGTCTGCGGGTCCTCGGGCGTTGAAAGTGGACACTCTCGAGCGTATGTTGGATGCGTTTCGTGTTGGTGGTGTTTGATGCGTAGGGCTTGTGGTGTGTGTCAAGCCGCATGGTTCGAACTAAT-GCTACGTCGTTCCCGATGGCCACCGGCAGTCTACTCTCCAGGCTAAAGTCGGCTCGTCTA-------GGGATTCGGAAAGCTAAGTCGCTGTAACTCATGTGGGCCCATACACGGCGTTGCGCTACCACGCTAAGTTAGCCCTACATATACAAGCATC
AF307135_Anopheles_gambiae_Cote  GAACATTGATAAGTTGAACGCATATGGCGCATCGGACGTTTAATCCCGACCGATGCACACATTCTTGAGTGCCTACTAATTACCAAAGTCTCATTTAGT-TAACTACAGTGGCCGTCCGCGAA-GGTGCCCGGGTCATCCGACGCACTGGGCGGTCGCTGTGCATAATGACGTGCTTGGTCCCCGTCTGCGGGTCCTCGGGCGTTGAAAGTGGACACTCTCGAGCGTATGTTGGATGCGTTTCGTGTTGGTGGTGTTTGATGCGTAGGGCTTGTGGTGTGTGTCAAGCCGCATGGTTCGAACTAAT-GCTACGTCGTTCCCGATGGCCACCGGCAGTCTACTCTCCAGGCTAAAGTCGGCTCGTCTA-------GGGATTCGGAAAGCTAAGTCGCTGTAACTCATGTGGGCCCATACACGGCGTTGCGCTACCACGCTAAGTTAGCCCTACATA??????????
AF307126_Anopheles_gambiae_Burkina  GAACATTGATAAGTTGAACGCATATGGCGCATCGGACGTTTAATCCCGACCGATGCACACATTCTTGAGTGCCTACTAATTACCAAAGTCTCATTTAGT-TAACTACAGTGGCCGTCCGCGAA-GGTGCCCGGGTCATCCGACGCACTGGGCGGTCGCTGTGCATAATGACGTGCTTGGTCCCCGTCTGCGGGTCCTCGGGCGTTGAAAGTGGACACTCTCGAGCGTATGTTGGATGCGTTTCGTGTTGGTGGTGTTTGATGCGTAGGGCTTGTGGTGTGTGTCAAGCCGCATGGTTCGAACTAAT-GCTACGTCGTTCCCGATGGCCACCGGCAGTCTACTCTCCAGGCTAAAGTCGGCTCGTCTA-------GGGATTCGGAAAGCTAAGTCGCTGTAACTCATGTGGGCCCATACACGGCGTTGCGCTACCACGCTAAGTTAGCCCTACATA??????????
AF307128_Anopheles_gambiae_Cote  GAACATTGATAAGTTGAACGCATATGGCGCATCGGACGTTTAATCCCGACCGATGCACACATTCTTGAGTGCCTACTAATTACCAAAGTCTCATTTAGT-TAACTACAGTGGCCGTCCGCGAA-GGTGCCCGGGTCATCCGACGCACTGGGCGGTCGCTGTGCATAATGACGTGCTTGGTCCCCGTCTGCGGGTCCTCGGGCGTTGAAAGTGGACACTCTCGAGCGTATGTTGGATGCGTTTCGTGTTGGTGGTGTTTGATGCGTAGGGCTTGTGGTGTGTGTCAAGCCGCATGGTTCGAACTAAT-GCTACGTCGTTCCCGATGGCCACCGGCAGTCTACTCTCCAGGCTAAAGTCGGCTCGTCTA-------GGGATTCGGAAAGCTAAGTCGCTGTAACTCATGTGGGCCCATACACGGCGTTGCGCTACCACGCTAAGTTAGCCCTACATA??????????
AF307122_Anopheles_gambiae_Mali  GAACATTGATAAGTTGAACGCATATGGCGCATCGGACGTTTAATCCCGACCGATGCACACATTCTTGAGTGCCTACTAATTACCAAAGTCTCATTTAGT-TAACTACAGTGGCCGTCCGCGAA-GGTGCCCGGGTCATCCGACGCACTGGGCGGTCGCTGTGCATAATGACGTGCTTGGTCCCCGTCTGCGGGTCCTCGGGCGTTGAAAGTGGACACTCTCGAGCGTATGTTGGATGCGTTTCGTGTTGGTGGTGTTTGATGCGTAGGGCTTGTGGTGTGTGTCAAGCCGCATGGTTCGAACTAAT-GCTACGTCGTTCCCGATGGCCACCGGCAGTCTACTCTCCAGGCTAAAGTCGGCTCGTCTA-------GGGATTCGGAAAGCTAAGTCGCTGTAACTCATGTGGGCCCATACACGGCGTTGCGCTACCACGCTAAGTTAGCCCTACATA??????????
AF307123_Anopheles_gambiae_Gambia  GAACATTGATAAGTTGAACGCATATGGCGCATCGGACGTTTAATCCCGACCGATGCACACATTCTTGAGTGCCTACTAATTACCAAAGTCTCATTTAGT-TAACTACAGTGGCCGTCCGCGAA-GGTGCCCGGGTCATCCGACGCACTGGGCGGTCGCTGTGCATAATGACGTGCTTGGTCCCCGTCTGCGGGTCCTCGGGCGTTGAAAGTGGACACTCTCGAGCGTATGTTGGATGCGTTTCGTGTTGGTGGTGTTTGATGCGTAGGGCTTGTGGTGTGTGTCAAGCCGCATGGTTCGAACTAAT-GCTACGTCGTTCCCGATGGCCACCGGCAGTCTACTCTCCAGGCTAAAGTCGGCTCGTCTA-------GGGATTCGGAAAGCTAAGTCGCTGTAACTCATGTGGGCCCATACACGGCGTTGCGCTACC???????????????????????????????
AF470224_Anopheles_gambiae_TanzaniaKyela  GAACATTGATAAGTTGAACGCATATGGCGCATCGGACGTTTAATCCCGACCGATGCACACATTCTTGAGTGCCTACTAATTACCAAAGTCTCATTTAGT-TAACTACAGTGGCCGTCCGCGAA-GGTGCCCGGGTCATCCGACGCACTGGGCGGTCGCTGTGCATAATGACGTGCTTGGTCCCCGTCTGCGGGTCCTCGGGCGTTGAAAGTGGACACTCTCGAGCGTATGTTGGATGCGTTTCGTGTTGGTGGTGTTTGATGCGTAGGGCTTGTGGTGTGTGTCAAGCCGCATGGTTCGAACTAAT-GCTACGTCGTTCCCGATGGCCACCGGCAGTCTACTCTCCAGGCTAAAGTCGGCTCGTCTA-------GGGATTCGGAAAGCTAAGTCGCTGTAACTCATGTGGGCCCATACACGGCGTTGCGCTACCACGCTAAGTTAGCCCTACATACACAAGCATC
AF307130_Anopheles_gambiae_Tanzania  GAACATTGATAAGTTGAACGCATATGGCGCATCGGACGTTTAATCCCGACCGATGCACACATTCTTGAGTGCCTACTAATTACCAAAGTCTCATTTAGT-TAACTACAGTGGCCGTCCGCGAA-GGTGCCCGGGTCATCCGACGCACTGGGCGGTCGCTGTGCATAATGACCTGCTTGGTCCCCGTCTGCGGGTCCTCGGGCGTTGAAAGTGGACACTCTCGAGCGTATGTTGGATGCGTTTCGTGTTGGTGGTGTTTGATGCGTAGGGCTTGTGGTGTGTGTCAAGCCGCATGGTTCGAACTAAT-GCTACGTCGTTCCCGATGGCCACCGGCAGTCTACTCTCCAGGCTAAAGTCGGCTCGTCTA-------GGGATTCGGAAAGCTAAGTCGCTGTAACTCATGTGGGCCCATACACGGCGTTGCGCTACCACGCTAAGTTAGCCCTACATA??????????
AF307121_Anopheles_gambiae_Sao  GAACATTGATAAGTTGAACGCATATGGCGCATCGGACGTTTAATCCCGACCGATGCACACATTCTTGAGTGCCTACTAATTACCAAAGTCTCATTTAGT-TAACTACAGTGGCCGTCCGCGAA-GGTGCCCGGGTCATCCGACGCACTGGGCGGTCGCTGTGCATAATGACGTGCTTGGTCCCCGTCTGCGGGTCCTCGGGCGTTGAAAGTGGACACTCTCGAGCGTATGTTGGATGCGTTTCGTGTTGGTGGTGTTTGATGCGTAGGGCTTGTGGTGTGTGTCAAGCCGCATGGTTCGAACTAAT-GCTACGTCGTTCCCGATGGCCACCGGCAGTCTACTCTCCAGGCTAAAGTCGGCTCGTCTA-------GGGATTCGGAAAGCTAAGTCGCTGTAACTCATGTGGGCCCATACACGGCGTTGCGCTACCACGCTAAGTTAGCCCTACATA??????????
AF307124_Anopheles_gambiae_Madagascar  GAACATTGATAAGTTGAACGCATATGGCGCATCGGACGTTTAATCCCGACCGATGCACACATTCTTGAGTGCCTACTAATTACCAAAGTCTCATTTAGT-TAACTACAGTGGCCGTCCGCGAA-GGTGCCCGGGTCATCCGACGCACTGGGCGGTCGCTGTGCATAATGACGTGCTTGGTCCCCGTCTGCGGGTCCTCGGGCGTTGAAAGTGGACACTCTCGAGCGTATGTTGGATGCGTTTCGTGTTGGTGGTGTTTGATGCGTAGGGCTTGTGGTGTGTGTCAAGCCGCATGGTTCGAACTAAT-GCTACGTCGTTCCCGATGGCCACCGGCAGTCTACTCTCCAGGCTAAAGTCGGCTCGTCTA-------GGGATTCGGAAAGCTAAGTCGCTGTAACTCATGTGGGCCCATACAC-GCGTTGCGCTACCACGCTAAGTTAGCCCTACATA??????????
AF470146_Anopheles_arabiensis_Burkina  GAACATTGATAAGTTGAACGCATATGGCGCATCGGACGTTTAATCCCGACCGATGCACACATTCTTGAGTGCCTACTAATTACCAAAGTCTCATTTAGT-TAACTACAGTGGCCGTCCGCGAA-GGTGTCCGGGTCATCCGACGCACTGGGCGGCCGCTGTGCATGATGACGTGCTTGGTCCCCGTCTGCGGGTCCTCGGGCGTTGAAAGTGGACACTCTCGAGCGTATGTTGGATGCGTTTCGTGTTGGTGGTGTTTGATGCGTAGGGCTTGTGGTGTGTGTCAAGCCGCATGGTTCGAACTAAT-GCTACGTCGTTCCCGATGGCCACCGGCAGTCTACTCTCCAGGCTAAAGTCGGCTCGTCGA-------GGGATTCGGAAAGCTAAGTCGCTGTAACTCATGA-GGCCCATACACGGCGTTGCGCTACCACGCTAAGTTAGCCCTACATATACAAGTATC
AF470117_Anopheles_arabiensis_Madagascar  GAACATTGATAAGTTGAACGCATATGGCGCATCGGACGTTTAATCCCGACCGATGCACACATTCTTGAGTGCCTACTAATTACCAAAGTCTCATTTAGT-TAACTACAGTGGCCGTCCGCGAA-GGTGTCCGGGTCATCCGACGCACTGGGCGGCCGCTGTGCATGATGACGTGCTTGGTCCCCGTCTGCGGGTCCTCGGGCGTTGAAAGTGGACACTCTCGAGCGTATGTTGGATGCGTTTCGTGTTGGTGGTGTTTGATGCGTAGGGCTTGTGGTGTGTGTCAAGCCGCATGGTTCGAACTAAT-GCTACGTCGTTCCCGATGGCCACCGGCAGTCTACTCTCCAGGCTAAAGTCGGCTCGTCGA-------GGGATTCGGAAAGCTAAGTCGCTGTAACTCATGA-GGCCCATACACGGCGTTGCGCTACCACGCTAAGTTAGCCCTACATATACAAGTATC
AF470153_Anopheles_arabiensis_BeninBohicon  GAACATTGATAAGTTGAACGCATATGGCGCATCGGACGTTTAATCCCGACCGATGCACACATTCTTGAGTGCCTACTAATTACCAAAGTCTCATTTAGT-TAACTACAGTGGCCGTCCGCGAA-GGTGTCCGGGTCATCCGACGCACTGGGCGGCCGCTGTGCATGATGACGTGCTTGGTCCCCGTCTGCGGGTCCTAGGGCGTTGAAAGTGGACACTCTCGAGCGTATGTTGGATGCGTTTCGTGTTGGTGGTGTTTGATGCGTAGGGCTTGTGGTGTGTGTCAAGCCGCATGGTTCGAACTAAT-GCTACGTCGTTCCCGATGGCCACCGGCAGTCTACTCTCCAGGCTAAAGTCGGCTCGTCGA-------GGGATTCGGAAAGCTAAGTCGCTGTAACTCATGA-GGCCCATACACGGCGTTGCGCTACCACGCTAAGTTAGCCCTACATATACAAGTATC
GQ870324_Anopheles_christyi_Uganda  GAACATTGATAAGTTGAACGCATATTGCGCATCGGACGTTTCAAGCCGACCGATGCACACATTCTTGAGTGCCTACTCATTATACATTCCTCATAACCTATGACTACAGTTGCGGCGACCAAACCATGCCCGGGCCATCCGGTGCA-TGCGTCGCAGCTGTGCAGCATGACGTGCTCGGGCCTCGT-GGTGGGTCCTTGGGCGTTGAAAGTGGACACTCT--AGCGTGCGCGAAGGTGCGTGCGTGTTCGTGGTGTCCGATGGACGGTGAT--TGGTGTGTGTCAAGTCGCATGGTTCGAACTATCGGCTACGTCGACCT--GAGGCCACCGGCAGCCTACTTCCTCAAGTAACGCCGGTCGGCCTGTTCCAACAGGATCGGAAAGCCTAAGTCACAGTAACTCATGTGCACCCATACACGGCGTTGCGCTACCATCAC----------------CGCTCCCATC
