# Supplementary material for: Sequence-based identification of Anopheles species in eastern Ethiopia
Source: Malar J. 2019 Apr 16;18:135. doi: 10.1186/s12936-019-2768-0 (PMC6469081; doi:10.1186/s12936-019-2768-0)
Supplement: Supplementary file 3 — Additional file 3. COI Sequence alignment including Ethiopian and NCBI Genbank sequences. [file 12936_2019_2768_MOESM3_ESM.txt]

87  611

AH001_Anopheles_arbiensisis_Ethiopia   tagtagggacatctttaagaatcctaattcgagctgaactaggacaccctggagcatttattggagacgatcaaatttataatgtaatcgttactgctcatgcttttattataattttctttatagttatacctattataattggagggtttggaaactgattagttcctttaatattaggagcacctgatatagcttttcctcgaataaataatataagattttgaatgcttcctccttcattaacacttttaatttctagtagtatggtagaaaacggggctggaacaggatgaactgtttatcctcctctatcttctggaattgctcatgctggagcttcagtagatttagcaattttttctcttcatttagcaggaatttcttctattttaggagcagtaaattttattacaacagtaattaatatacggtctccaggaattacattagatcgaataccattatttgtttgatcggtagttattacagcagtattattattattatcattaccagtattagcaggagctattactatattattaactgatcgaaatttaaatacatctttctttgatccagcaggaggaggtgatccaattttatat
AH002_Anopheles_arbiensisis_Ethiopia   tagtagggacatctttaagaatcctaattcgagctgaactaggacaccctggagcatttattggagacgatcaaatttataatgtaatcgttactgctcatgcttttattataattttctttatagttatacctattataattggagggtttggaaactgattagttcctttaatattaggagcacctgatatagcttttcctcgaataaataatataagattttgaatgcttcctccttcattaacacttttaatttctagtagtatagtagaaaacggggctggaacaggatgaactgtttatcctcctctatcttctggaattgctcatgctggagcttcagtagatttagcaattttttctcttcatttagcaggaatttcttctattttaggagcagtaaattttattacaacagtaattaatatacggtctccaggaattacattagatcgaataccattatttgtttgatcggtagttattacagcagtattattattattatcattaccagtattagcaggagctattactatattattaactgatcgaaatttaaatacatctttctttgatccagcaggaggaggtgatccaattttatat
AH003_Anopheles_arbiensisis_Ethiopia   tagtagggacatctttaagaatcctaattcgagctgaactaggacaccctggagcatttattggagacgatcaaatttataatgtaatcgttactgctcatgcttttattataattttctttatagttatacctattataattggagggtttggaaactgattagttcctttaatattaggagcacctgatatagcttttcctcgaataaataatataagattttgaatgcttcctccttcattaacacttttaatttctagtagtatagtagaaaacggggctggaacaggatgaactgtttatcctcctctatcttctggaattgctcatgctggagcttcagtagatttagcaattttttctcttcatttagcaggaatttcttctattttaggagcagtaaattttattacaacagtaattaatatacggtctccaggaattacattagatcgaataccattatttgtttgatcggtagttattacagcagtattattattattatcattaccagtattagcaggagctattactatattattaactgatcgaaatttaaatacatctttctttgatccagcaggaggaggtgatccaattttatat
AH005A_Anopheles_arbiensisis_Ethiopia   tagtagggacatctttaagaatcctaattcgagctgaactaggacaccctggagcatttattggagacgatcaaatttataatgtaatcgttactgctcatgcttttattataattttctttatagttatacctattataattggagggtttggaaactgattagttcctttaatattaggagcacctgatatagcttttcctcgaataaataatataagattttgaatgcttcctccttcattaacacttttaatttctagtagtatagtagaaaacggggctggaacaggatgaactgtttatcctcctctatcttctggaattgctcatgctggagcttcagtagatttagcaattttttctcttcatttagcaggaatttcttctattttaggagcagtaaattttattacaacagtaattaatatacggtctccaggaattacattagatcgaataccattatttgtttgatcggtagttattacagcagtattattattattatcattaccagtattagcaggagctattactatattattaactgatcgaaatttaaatacatctttctttgatccagcaggaggaggtgatccaattttatat
AH005B_Anopheles_arbiensisis_Ethiopia   tagtggggacatctttaagaatcctaattcgagctgaactaggacaccctggagcatttattggagacgatcaaatttataatgtaatcgttactgctcatgcttttattataattttctttatagttatacctattataattggagggtttggaaactgattagttcctttaatattaggagcacctgatatagcttttcctcgaataaataatataagattttgaatgcttcctccttcattaacacttttaatttctagtagtatagtagaaaacggagctggaacaggatgaactgtttatcctcctctatcttctggaattgctcatgctggagcttcagtagatttagcaattttttctcttcatttagcaggaatttcttctattttaggagcagtaaattttattacaacagtaattaatatacgatctccaggaattacattagatcgaataccattatttgtttgatcggtagttattacagcagtattattattattatcattaccagtattagcaggagctattactatattattaactgatcgaaatttaaatacatctttctttgatccagcaggaggaggtgatccaattttatat
AH006_Anopheles_arbiensisis_Ethiopia   tagtagggacatctttaagaatcctaattcgagctgaactaggacaccctggagcatttattggagacgatcaaatttataatgtaatcgttactgctcatgcttttattataattttctttatagttatacctattataattggagggtttggaaactgattagttcctttaatattaggagcacctgatatagcttttcctcgaataaataatataagattttgaatgcttcctccttcattaacacttttaatttctagtagtatagtagaaaacggggctggaacaggatgaactgtttatcctcctctatcttctggaattgctcatgctggagcttcagtagatttagcaattttttctcttcatttagcaggaatttcttctattttaggagcagtaaattttattacaacagtaattaatatacggtctccaggaattacattagatcgaataccattatttgtttgatcggtagttattacagcagtattattattattatcattaccagtattagcaggagctattactatattattaactgatcgaaatttaaatacatctttctttgatccagcaggaggaggtgatccaattttatat
AH007_Anopheles_arbiensisis_Ethiopia   tagtagggacatctttaagaatcctaattcgagctgaattagggcaccctggagcatttattggagacgatcaaatttataatgtaatcgttactgctcatgcttttattataattttctttatagttatacctattataattggagggtttggaaactgattagttcctttaatattaggagcacctgatatagcttttcctcgaataaataatataagattttgaatgcttcccccttcattaacacttttaatttctagtagtatagtagaaaacggggctggaacaggatgaactgtttatcctcctctatcttctggaattgctcatgctggagcttcagtagatttagcaattttttctcttcatttagctggaatttcttctattttaggagcagtaaattttattacaacagtaattaatatacggtctccaggaattacattagatcgaataccattatttgtttgatcggtagttattacagcagtattattattattatcattaccagtattagcaggagctattactatattattaactgatcgaaatttaaatacatctttctttgatccagcaggaggaggtgatccaattttatat
AH008_Anopheles_arbiensisis_Ethiopia   tagtagggacatctttaagaatcctaattcgagctgaactagggcaccctggagcatttattggagacgatcaaatttataatgtaatcgttactgctcatgcttttattataattttctttatagttatacctattataattggagggtttggaaactgattagttcctttaatattaggagcacctgatatagcttttcctcgaataaataatataagattttgaatgcttcctccttcattaacacttttaatttctagtagtatagtagaaaacggggctggaacaggatgaactgtttatcctcctctatcttctggaattgctcatgctggagcttcagtagatttagcaattttttctcttcatttagcaggaatttcttctattttaggagcagtaaattttattacaacagtaattaatatacgatctccaggaattacattagatcgaataccattatttgtttgatcggtagttattacagcagtattattattattatcattaccagtattagcgggagctattactatattattaactgatcgaaatttaaatacatctttctttgatccagcaggaggaggtgatccaattttatat
AH010_Anopheles_pretoriensis_Ethiopia   tagtaggaacctcattaagaattcttattcgagctgaattaggtcacccaggagcttttattggagatgaccaaatttataacgtaattgttaccgcccatgcatttattataattttctttatagttatacctattataattggaggatttggaaattgacttgttcctttaatattaggagcccctgatatagctttcccacgaataaataatataagattttgaatacttcctccctcgttaacattacttatctctagtagtatagtagaaaatggagctggaacaggttgaacagtataccctccactttcatcagggatcgcacacgccggagcatctgtagatttagcaattttttcattacatttagcaggaatttcatcaattctaggggcagtaaatttcattacaaccgtaattaatatacgatctccaggaattactttagaccgaatacctttatttgtctgatcagtagtaattacagctattttactattattatctttacctgttttagcaggagctattacaatacttcttacagatcgaaatttaaatacatctttctttgacccagcaggagggggagacccaattttatat
AH012_Anopheles_arbiensisis_Ethiopia   tagtagggacatctttaagaatcctaattcgagctgaactaggacaccctggagcatttattggagacgatcaaatttataatgtaatcgttactgctcatgcttttattataattttctttatagttatacctattataattggaggatttggaaactgattagttcctttaatattaggagcacctgatatagcttttcctcgaataaataatataagattttgaatgcttcctccttcattaacacttttaatttctagtagtatagtagaaaacggggctggaacaggatgaactgtttatcctcctctatcttctggaattgctcatgctggagcttcagtagatttagcaattttttctcttcatttagcaggaatttcttctattttaggagcagtaaattttattacaacagtaattaatatacggtctccaggaattacattagatcgaataccattatttgtttgatcggtagttattacagcagtattattattattatcattaccagtattagcaggagctattactatattattaactgatcgaaatttaaatacatctttctttgacccagcaggaggaggtgatccaattttatat
AH013_Anopheles_pretoriensis_Ethiopia   tagtaggaacctcattaagaattcttattcgagctgaattaggtcacccaggagcttttattggagacgaccaaatttataacgtaattgttaccgcccatgcatttattataattttctttatagttatacctattataattggaggatttggaaattgacttgttcctttaatattaggagcccctgatatagctttcccacgaataaataatataagattttgaatacttcctccctcgttaacattacttatctctagtagtatagtagaaaatggagctggaacaggttgaacagtataccccccactttcatcagggatcgcacacgccggggcatctgtagatttagcaattttttcattacatttagcaggaatttcatcaattctaggggcagtaaatttcattacaaccgtaattaatatacgatctccaggaattactttagaccgaatacctttatttgtctgatcagtagtaattacagctattttactattattatctttacctgttttagcaggagctattacaatacttcttacagatcgaaatttaaatacatctttctttgacccggcaggagggggagacccaattttatat
AH014_Anopheles_pretoriensis_Ethiopia   tagtaggaacctcattaagaattcttattcgagctgaattaggtcacccaggagcttttattggagacgaccaaatttataacgtaattgttaccgcccatgcatttattataattttctttatagttatacctattataattggaggatttggaaattgacttgttcctttaatattaggagcccctgatatagctttcccacgaataaataatataagattttgaatacttcctccctcgttaacattacttatctctagtagtatagtagaaaatggagctggaacaggttgaacagtataccccccactttcatcagggatcgcacacgccggagcatctgtagatttagcaattttttcattacatttagcaggaatttcatcaattctaggagcagtaaatttcattacaaccgtaattaatatacgatctccaggaattactttagaccgaatacctttatttgtctgatcagtagtaattacagctattttactattattatctttacctgttttagcaggagctattacaatacttcttacagatcgaaatttaaatacatctttctttgacccagcaggagggggagacccaattttatat
AH015_Anopheles_pretoriensis_Ethiopia   tagtaggaacctcattaagaattcttattcgagctgaattaggtcacccaggagcttttattggagacgaccaaatttataacgtaattgttaccgcccatgcatttattataattttctttatagttatacctattataattggaggatttggaaattgacttgttcctttaatattaggagcccctgatatagctttcccacgaataaataatataagattttgaatacttcctccctcgttaacattacttatctctagtagtatagtagaaaatggagctggaacaggttgaacagtataccctccactttcatcagggatcgcacacgccggagcatctgtagatttagcaattttttcattacatttagcaggaatttcatcaattctaggggcagtaaatttcattacaaccgtaattaatatacgatctccaggaattactttagaccgaatacctttatttgtctgatcagtagtaattacagctattttactattattatctttacctgttttagcaggagctattacaatacttcttacagatcgaaatttaaatacatctttctttgacccagcaggagggggagacccaattttatat
AH016_Anopheles_arbiensisis_Ethiopia   tagtagggacatctttaagaatcctaattcgagctgaactaggacaccctggagcatttattggagacgatcaaatttataatgtaatcgttactgctcatgcttttattataattttctttatagttatacctattataattggagggtttggaaactgattagttcctttaatattaggagcacctgatatagcttttcctcgaataaataatataagattttgaatgcttcctccttcattaacacttttaatttctagtagtatagtagaaaacggggctggaacaggatgaactgtttatcctcctctatcttctggaattgctcatgctggagcttcagtagatttagcaattttttctcttcatttagcaggaatttcttctattttaggagcagtaaattttattacaacagtaattaatatacggtctccaggaattacattagatcgaataccattatttgtttgatcagtagttattacagcagtattattattattatcattaccagtattagcaggagctattactatattattaactgatcgaaatttaaatacatctttctttgatccagcaggaggaggtgatccaattttatat
AH017_Anopheles_arbiensisis_Ethiopia   tagtagggacatctttaagaatcctaattcgagctgaactaggacaccctggagcatttattggagacgatcaaatttataatgtaatcgttactgctcatgcttttattataattttctttatagttatacctattataattggagggtttggaaactgattagttcctttaatattaggagcacctgatatagcttttcctcgaataaataatataagattttgaatgcttcctccttcattaacacttttaatttctagtagtatagtagaaaacggggctggaacaggatgaactgtttatccccctctatcttctggaattgctcatgctggagcttcagtagatttagcaattttttctcttcatttagcaggaatttcttctattttaggagcagtaaattttattacaacagtaattaatatacggtctccaggaattacattagatcgaataccattatttgtttgatcggtagttattacagcagtattattattattatcattaccagtattagcaggagctattactatattattaactgatcgaaatttaaatacatctttctttgatccagcaggaggaggtgatccaattttatat
AH018_Anopheles_arbiensisis_Ethiopia   tagtagggacatctttaagaatcctaattcgagctgaactaggacaccctggagcatttattggagacgatcaaatttataatgtaatcgttactgctcatgcttttattataattttctttatagttatacctattataattggagggtttggaaactgattagttcctttaatattaggagcacctgatatagcttttcctcgaataaataatataagattttgaatgcttcctccttcattaacacttttaatttctagtagtatagtagaaaacggggctggaacaggatgaactgtttatcctcctctatcttctggaattgctcatgctggagcttcagtagatttagcaattttttctcttcatttagcaggaatttcttctattttaggagcagtaaattttattacaacagtaattaatatacggtctccaggaattacattagatcgaataccattatttgtttgatcggtagttattacagcagtattattattattatcattaccagtattagcaggagctattactatattattaactgatcgaaatttaaatacatctttctttgacccagcagggggaggtgatccaattttatat
AH020_Anopheles_pretoriensis_Ethiopia   tagtaggaacctcattaagaattcttattcgagctgaattaggtcacccaggagcttttattggagacgaccaaatttataacgtaattgttaccgcccatgcatttattataattttctttatagttatacctattataattggaggatttggaaattgacttgttcctttaatattaggagcccctgatatagctttcccacgaataaataatataagattttgaatacttcctccctcgttaacattacttatctctagtagtatagtagaaaatggggctggaacaggttgaacagtataccctccactttcatcagggatcgcacacgccggagcatctgtagatttagcaattttttcattacatttagcaggaatttcatcaattctaggggcagtaaatttcattacaaccgtaattaatatacgatctccaggaattactttagaccgaatacctttatttgtctgatcagtagtaattacagctattttactattattatctttacctgttttagcaggagctattacaatacttcttacagatcgaaatttaaatacatctttctttgatccagcaggagggggagacccaattttatat
AH021_Anopheles_pretoriensis_Ethiopia   tagtaggaacctcattaagaattcttattcgagctgaattaggtcacccaggagcttttattggagacgaccaaatttataacgtaattgttaccgcccatgcatttattataattttctttatagttatacctattataattggaggatttggaaattgacttgttcctttaatattaggagcccctgatatagctttcccacggataaataatataagattttgaatacttcctccctcgttaacactacttatctctagtagtatagtagaaaatggagctggaacaggttgaacagtataccctccactttcatcagggatcgcacacgccggagcatctgtagatttagcaattttttcattacatttagcaggaatttcatcaattctaggagcagtaaatttcattacaacagtaattaatatacgatctccaggaattactttagaccgaatacctttatttgtttgatcagtagtaattacagctattttactattattatctttacctgttttagcaggagctattacaatacttcttacagatcgaaatttaaatacatctttctttgacccagcaggagggggagacccaattttatat
AHJ009_Anopheles_arbiensisis_Ethiopia   tagtagggacatctttaagaatcctaattcgagctgaactaggacaccctggagcatttattggagacgatcaaatttataatgtaatcgttactgctcatgcttttattataattttctttatagttatacctattataattggagggtttggaaactgattagttcctttaatattaggagcacctgatatagcttttcctcgaataaataatataagattttgaatgcttcctccttcattaacacttttaatttctagtagtatagtagaaaacggggctggaacaggatgaactgtttatcctcctctatcttctggaattgctcatgctggagcttcagtagatttagcaattttttctcttcatttagcaggaatttcttctattttaggagcagtaaattttattacaacagtaattaatatacggtctccaggaattacattagatcgaataccattatttgtttgatcggtagttattacagcagtattattattattatcattaccagtattagcaggagctattactatattattaactgatcgaaatttaaatacatctttctttgatccagcaggaggaggtgatccaattttatat
AHJ013_Anopheles_arbiensisis_Ethiopia   tagtagggacatctttaagaatcctaattcgagctgaactaggacaccctggagcatttattggagacgatcaaatttataatgtaatcgttactgctcatgcttttattataattttctttatagttatacctattataattggagggtttggaaactgattagttcctttaatattaggagcacctgatatagcttttcctcgaataaataatataagattttgaatgcttcctccttcattaacacttttaatttctagtagtatagtagaaaacggggctggaacaggatgaactgtttatcctcctctatcttctggaattgctcatgctggagcttcagtagatttagcaattttttctcttcatttagcaggaatttcttctattttaggagcagtaaattttattacaacagtaattaatatacggtctccaggaattacattagatcgaataccattatttgtttgatcggtagttattacagcagtattattattattatcattaccagtattagcaggagctattactatattattaactgatcgaaatttaaatacatctttctttgatccagcaggaggaggtgatccaattttatat
AHJ016_Anopheles_arbiensisis_Ethiopia   tagtagggacatctttaagaatcctaattcgagctgaactaggacaccctggagcatttattggagacgatcaaatttataatgtaatcgttactgctcatgcttttattataattttctttatagttatacctattataattggagggtttggaaactgattagttcctttaatattaggagcacctgatatagcttttcctcgaataaataatataagattttgaatgcttcctccttcattaacacttttaatttctagtagtatagtagaaaacggggctggaacaggatgaactgtttatccccctctatcttctggaattgctcatgctggagcttcagtagatttagcaattttttctcttcatttagcaggaatttcttctattttaggagcagtaaattttattacaacagtaattaatatacggtctccaggaattacattagatcgaataccattatttgtttgatcggtagttattacagcagtattattattattatcattaccagtattagcaggagctattactatattattaactgatcgaaatttaaatacatctttctttgatccagcaggaggaggtgatccaattttatat
AHJ020_Anopheles_arbiensisis_Ethiopia   tagtagggacatctttaagaatcctaattcgagctgaactaggacaccctggagcatttattggagacgatcaaatttataatgtaatcgttactgctcatgcttttattataattttctttatagttatacctattataattggagggtttggaaactgattagttcctttaatattaggagcacctgatatagcttttcctcgaataaataatataagattttgaatgcttcctccttcattaacacttttaatttctagtagtatagtagaaaacggggctggaacaggatgaactgtttatccccctctatcttctggaattgctcatgctggagcttcagtagatttagcaattttttctcttcatttagcaggaatttcttctattttaggagcagtaaattttattacaacagtaattaatatacggtctccaggaattacattagatcgaataccattatttgtttgatcggtagttattacagcagtattattattattatcattaccagtattagcaggagctattactatattattaactgatcgaaatttaaatacatctttctttgatccagcaggaggaggtgatccaattttatat
AHJ023_Anopheles_arbiensisis_Ethiopia   tagtagggacatctttaagaatcctaattcgagctgaactaggacaccctggagcatttattggagacgatcaaatttataatgtaatcgttactgctcatgcttttattataattttttttatagttatacctattataattggagggtttggaaactgattagttcctttaatattaggagcacctgatatagcttttcctcgaataaataatataagattttgaatgcttcctccttcattaacacttttaatttctagtagtatagtagaaaacggggctggaacaggatgaactgtttatccccctctatcttctggaattgctcatgctggagcttcagtagatttagcaattttttctcttcatttagcaggaatttcttctattttaggagcagtaaattttattacaacagtaattaatatacggtctccaggaattacattagatcgaataccattatttgtttgatcggtagttattacagcagtattattattattatcattaccagtattagcaggagctattactatattattaactgatcgaaatttaaatacatctttctttgatccagcaggaggaggtgatccaattttatat
AHA43d_Anopheles_arbiensisis_Ethiopia   tagtagggacatctttaagaatcctaattcgagctgaactaggacaccctggagcatttattggagacgatcaaatttataatgtaatcgttactgctcatgcttttattataattttctttatagttatacctattataattggagggtttggaaactgattagttcctttaatattaggagcacctgatatagcttttcctcgaataaataatataagattttgaatgcttcctccttcattaacacttttaatttctagtagtatagtagaaaacggggctggaacaggatgaactgtttatcctcctctatcttctggaattgctcatgctggagcttcagtagatttagcaattttttctcttcatttagcaggaatttcttctattttaggagcagtgaattttattacaacagtaattaatatacggtctccaggaattacattagatcgaataccattatttgtttgatcggtagttattacagcagtattattattattatcattaccagtattagcaggagctattactatattattaactgatcgaaatttaaatacatctttctttgatccagcaggaggaggtgatccaattttatat
AHA51d_Anopheles_arbiensisis_Ethiopia   tagtagggacatctttaagaatcctaattcgagctgaactaggacaccctggagcatttattggagacgatcaaatttataatgtaatcgttactgctcatgcttttattataattttctttatagttatacctattataattggagggtttggaaactgattagttcctttaatattaggagcacctgatatagcttttcctcgaataaataatataagattttgaatgcttcctccttcattaacacttttaatttctagtagtatagtagaaaacggggctggaacaggatgaactgtttatcctcctctatcttctggaattgctcatgctggagcttcagtagatttagcaattttttctcttcatttagcaggaatttcttctattttaggagcagtgaattttattacaacagtaattaatatacggtctccaggaattacattagatcgaataccattatttgtttgatcggtagttattacagcagtattattattattatcattaccagtattagcaggagctattactatattattaactgatcgaaatttaaatacatctttctttgatccagcaggaggaggtgatccaattttatat
AHA54d_Anopheles_arbiensisis_Ethiopia   tagtagggacatctttaagaatcctaattcgagctgaactaggacaccctggagcatttattggagacgatcaaatttataatgtaatcgttactgctcatgcttttattataattttctttatagttatacctattataattggagggtttggaaactgattagttcctttaatattaggagcacctgatatagcttttcctcgaataaataatataagattttgaatgcttcctccttcattaacacttttaatttctagtagtatagtagaaaacggagctggaacaggatgaactgtttatcctcctctatcttctggaattgctcatgctggagcttcagtagatttagcaattttttctcttcatttagcaggaatttcttctattttaggagcagtaaattttattacaacagtaattaatatacggtctccaggaattacattagatcgaataccattatttgtttgatcggtagttattacagcagtattattattattatcattaccagtattagcaggagctattactatattattaactgatcgaaatttaaatacatctttctttgacccagcaggaggaggtgatccaattttatat
AHA57d_Anopheles_arbiensisis_Ethiopia   tagtagggacatctttaagaatcctaattcgagctgaactaggacaccctggagcatttattggagacgatcaaatttataatgtaatcgttactgctcatgcttttattataattttctttatagttatacctattataattggagggtttggaaactgattagttcctttaatattaggagcacctgatatagcttttcctcgaataaataatataagattttgaatgcttcctccttcattaacacttttaatttctagtagtatagtagaaaacggggctggaacaggatgaactgtttatcctcctctatcttctggaattgctcatgctggagcttcagtagatttagcaattttttctcttcatttagcaggaatttcttctattttaggagcagtaaattttattacaacagtaattaatatacggtctccaggaattacattagatcgaataccattatttgtttgatcggtagttattacagcagtattattattattatcattaccagtattagcaggagctattactatattattaactgatcgaaatttaaatacatctttctttgatccagcaggaggaggtgatccaattttatat
DQ792576_Anopheles_arabiensis_NCL   tagtagggacatctttaagaatcctaattcgagctgaactaggacaccctggagcatttattggagacgatcaaatttataatgtaatcgttactgctcatgcttttattataattttctttatagttatacctattataattggagggtttggaaactgattagttcctttaatattaggagcacctgatatagcttttcctcgaataaataatataagattttgaatgcttcctccttcattaacacttttaatttctagtagtatagtagaaaacggggctggaacaggatgaactgtttatcctcctctatcctctggaattgctcatgctggagcttcagtagatttagcaattttttctcttcatttagcaggaatttcttctattttaggagcagtaaattttattacaacagtaattaatatacggtctccaggaattacattagatcgaataccattatttgtttgatcggtagttattacagcagtattattattattatcattaccagtattagcaggagctattactatattattaactgatcgaaatttaaatacatctttctttgatccagcaggaggaggtgatccaattttatat
DQ792577_Anopheles_gambiae_NCL   tagtagggacatctttaagaatcctaattcgagctgaactaggacaccctggagcatttattggagacgatcaaatttataatgtaatcgttactgctcatgcttttattataattttctttatagttatacctattataattggagggtttggaaactgattagttcctttaatattaggagcacctgatatagcttttcctcgaataaataatataagattttgaatgcttcctccttcattaacacttttaatttctagtagtatagtagaaaacggggctggaacaggatgaactgtttatcctcctctatcttctggaattgctcatgctggagcttcagtagatttagcaattttttctcttcatttagcaggaatttcttctattttaggagcagtaaattttattacaacagtaattaatatacggtctccaggaattacattagatcgaataccattatttgtttgatcggtagttattacagcagtattattattattatcattaccagtattagcaggagctattactatattattaactgatcgaaatttaaatacatctttctttgatccagcaggaggaggtgatccaattttatat
DQ792578_Anopheles_gambiae_NCL   tagtagggacatctttaagaatcctaattcgagctgaattaggacaccctggagcatttattggagacgatcaaatttataatgtaatcgttactgctcatgcttttattataattttctttatagttatacctattataattggaggatttggaaactgattagttcctttaatattaggagcacctgatatagcttttcctcgaataaataatataagattttgaatgcttcccccttcattaacacttttaatttctagtagtatagtagaaaacggggctggaacaggatgaactgtttatcctcctctatcttctggaattgctcatgctggagcttcagtagatttagcaattttttctcttcatttagcaggaatttcttctattttaggagcagtaaattttattacaacagtaattaatatacggtctccaggaattacattagatcgaataccattatttgtttgatcggtagttattacagcagtattattattattatcattaccagtattagcaggagctattactatattattaactgatcgaaatttaaatacatctttctttgatccagcaggaggaggtgatccaattttatat
DQ792579_Anopheles_melas_NCL   tagtggggacatctttaagaatcctaattcgagctgaactaggacaccctggagcattcattggagatgatcaaatttataatgtaattgttactgctcatgcttttattataattttctttatagttatacctattataattggagggtttggaaactgattagttcctttaatattaggggcacctgatatagcttttcctcgaataaataatataagattttgaatacttcctccttcattaacacttttaatttctagtagtatagtagaaaacggagctggaacaggatgaactgtttatcctcctctatcttctggaattgctcatgctggggcttcagtagatttagcaattttttctcttcatttagcaggaatttcttctattttaggagcagtaaattttattacaacagtaattaatatacgatctccaggaattacattagatcgaataccattatttgtttgatcggtagttattacagcagtattattattattatcattaccagtattagcaggagctattactatattattaactgatcgaaatttaaatacatctttctttgatccagcaggaggaggtgatccaattttatac
DQ792580_Anopheles_melas_Gambia   tagtggggacatctttaagaatcctaattcgagctgaactaggacaccctggggcattcattggagatgatcaaatttataatgtaattgttactgctcatgcttttattataattttctttatagttatacctattataattggagggtttggaaactgattagttcctttaatattaggagcacctgatatagcttttcctcgaataaataatataagattttgaatgcttcctccttcattaacacttttaatttctagtagtatagtagaaaacggagctggaacaggatgaactgtttatcctcctctatcttctggaattgctcatgctggggcttcagtagatttagcaattttttctcttcatttagcaggaatttcttctattttaggagcagtaaattttattacaacagtaattaatatgcgatctccaggaattacattagatcgaataccattatttgtttgatcagtagttattacagcagtattattattattatcattaccagtattagcaggagctattactatattattaactgatcgaaatttaaatacatctttctttgatccagcgggaggaggtgatccaattttatac
DQ792581_Anopheles_quadriannulatus_Zimbabwe   tagtagggacatctttaagaatcttaattcgagctgaactagggcaccctggagcattcattggagacgatcaaatttataatgtaatcgttactgctcatgcttttattataattttctttatagttatacctattataattggaggatttggaaactgattagttcctttaatattaggagcacctgatatagcttttcctcgaataaataatataagattttgaatgcttcctccttcattaacacttttaatttctagtagtatagtagaaaacggagctggaacaggatgaactgtttatcctcctctgtcttctggaattgctcatgctggagcttcagtagatttagcaattttttctcttcatttagcaggaatttcttctattttaggagcagtaaattttattacaacagtaattaatatacgatctccaggaattacattagatcgaataccactatttgtttgatcagtagttattacagcagtattattattattatcattaccagtattagcaggagctattactatattattaactgatcgaaatttaaatacatctttctttgatccagcaggaggaggtgacccaattttatac
GU908008_Anopheles_gambiae_USA   tagtagggacatctttaagaatcctaattcgagctgaactaggacaccctggagcatttattggagacgatcaaatttataatgtaatcgttactgctcatgcttttattataattttctttatagttatacctattataattggagggtttggaaactgattagttcctttaatattaggagcacctgatatagcttttcctcgaataaataatataagattttgaatgcttcctccttcattaacacttttaatttctagtagtatagtagaaaacggggctggaacaggatgaactgtttatcctcctctatcttctggaattgctcatgctggagcttcagtagatttagcaattttttctcttcatttagcaggaatttcttctattttaggagcagtaaattttattacaacagtaattaatatacggtctccaggaattacattagatcgaataccattatttgtttgatcggtagttattacagcagtattattattattatcattaccagtattagcaggagctattactatattattaactgatcgaaatttaaatacatctttctttgatccagcaggaggaggtgatccaattttatat
HQ398936_Anopheles_minimus_Vietnam   tagtaggaacttcattaagaattcttattcgagctgaattaggtcaccctggagcttttattggagatgatcaaatttataatgtaattgtaacagctcatgcttttattataattttttttatagttatacctattataattggaggatttggaaattgattagttcctttaatattaggagccccagatatagcattccctcgaataaataatataagattttgaatacttccaccttctttaactcttcttatttctagaagtatagtagaaaatggagcaggaactggttgaactgtttatcctcccctatcatctggaattgctcatgctggagcttcagtagatttagctattttttcactacatttagctgggatttcttctattttaggagcagtaaattttattactactgttattaatatacgatcgccaggaattacattagatcgaatacctctttttgtatgatcagtagtaattactgccattttattattattatctttacctgttttagcgggagctattacaatattattaactgatcgaaatcttaatacttcattctttgacccagcaggtggaggagatcctattttatat
KF406657_Anopheles_culicifacies_Pakistan   tagtaggaacttcgttaagaattcttattcgagctgaattaggtcacccaggagcttttattggagatgatcaaatttataatgtaattgtaactgctcatgcttttattataattttttttatagttatacctattataattggagggtttggaaattgacttgttccattaatgttaggagcaccagatatagcttttcctcgaataaataatataagattttgaatacttcctccttctttaacacttcttatttctagaagtatagtagaaaatggagcaggaactggatgaactgtatacccccctttatcttctggaattgctcatgcaggagcttcagtagatttagctattttttctttacatttagcagggatttcttcaattttaggagcagtaaattttattactactgttattaatatacgatccccaggaattacattagaccgaatacctttatttgtttgatctgtagtaattactgctattttattattattatcactgcctgtattagctggagctattacaatattactaactgatcgaaatttaaatacttctttctttgatccagctggaggaggagacccaattttatac
KF406700_Anopheles_stephensi_Pakistan   tagtaggaacatctttaagaattcttattcgagctgaattaggacacccaggagcatttattggagacgatcaaatttataatgtaattgtaactgctcatgcttttattataattttctttatagttatacctattataattgggggatttggaaattgattagttcctttaatattaggagcaccagatatagcatttcctcgaataaataatataagattttgaatattacccccctcattaactcttttaatttctagaagtatagtagaaaatggagcaggaacaggatgaactgtttatccgcctttatcgtctggaattgctcacgctggggcttcagtagatttagcaattttttcattacatttagctggaatttcttcaattttaggagcagttaattttattactacagtaattaatatacgatcgccaggaattacgttagaccgaatacctttattcgtttgatctgttgtaattactgctattttattattattatcattacctgtattagctggagctattactatattacttacagaccgaaatttaaatacatcttttttcgacccagctggaggaggagaccccattttatat
MH651000_Anopheles_stephensi_Ethiopia   TAGTAGGAACATCTTTAAGAATTCTTATTCGAGCTGAATTAGGACACCCAGGAGCATTTATTGGAGACGATCAAATTTATAATGTAATTGTAACTGCTCATGCTTTTATTATAATTTTCTTTATAGTTATACCTATTATAATTGGGGGATTTGGAAATTGATTAGTTCCTTTAATATTAGGAGCACCAGATATAGCATTTCCTCGAATAAATAATATAAGATTTTGAATATTACCCCCCTCATTAACTCTTTTAATTTCTAGAAGTATAGTAGAAAATGGAGCAGGAACAGGATGAACTGTTTATCCGCCTTTATCATCTGGAATTGCTCACGCTGGGGCTTCAGTAGATTTAGCAATTTTTTCATTACATTTAGCTGGAATTTCTTCAATTTTAGGAGCAGTTAATTTTATTACTACAGTAATTAATATACGATCGCCAGGAATTACGTTAGACCGAATACCTTTATTCGTTTGATCTGTTGTAATTACTGCTATTTTATTATTATTATCATTACCTGTATTAGCTGGAGCTATTACTATATTACTTACAGACCGAAATTTAAATACATCTTTTTTCGACCCAGCTGGAGGAGGAGACCCCATTTTATAT
KJ528888_Anopheles_stephensi_Saudi_Arabia   tagtaggaacatctttaagaattcttattcgagctgaattagggcatccaggagcatttattggagacgatcaaatttataatgtaattgtaactgctcatgcttttattatgattttctttatagttatacctattataattgggggatttggaaattgattagttcctttaatattaggagcaccagatatagcatttcctcgaataaataatataagattttgaatattacctccttcattaactcttttaatttctagaagtatagtagaaaatggagcaggaacaggatgaactgtttatccgcctttatcgtctggaattgctcacgctggggcttcagtagatttagcaattttttcattacatttagctggaatttcttcaattttaggagcagtcaattttattactacagtaattaatatacgatcaccaggaattacattagaccgaatacctttattcgtttgatctgttgtaattactgctattttattattattatcattacctgtattagctggagctattactatattacttacagaccgaaatttaaatacatcttttttcgacccagctggaggaggagaccccattttatac
KM068068_Anopheles_arabiensis_Saudi_Arabia   tagtagggacatctttaagaatcctaattcgagctgaactaggacaccctggagcatttattggagatgatcaaatttataatgtaatcgttactgctcatgcttttattataattttctttatagttatacctattataattggagggtttggaaactgattagttcctttaatattaggagcacctgatatagcttttcctcgaataaataatataagattttgaatgcttcctccttcattaacacttttaatttctagtagtatagtagaaaacggggctggaacaggatgaactgtttatcctcctctatcttctggaattgctcatgctggagcttcagtagatttagcaattttttctcttcatttagcaggaatttcttctattttaggagcagtaaattttattacaacagtaattaatatacgatctccaggaattacattagatcgaataccattatttgtttgatcggtagttattacagcagtattattattattatcattaccagtattagcaggagctattactatattattaactgatcgaaatttaaatacatctttctttgatccagcaggaggaggtgatccaattttatat
KM068069_Anopheles_arabiensis_Saudi_Arabia   tagtagggacatctttaagaatcctaattcgagctgaactaggacaccctggagcatttattggagacgatcaaatttataatgtaatcgttactgctcatgcttttattataattttctttatagttatacctattataattggagggtttggaaactgattagttcctttaatattaggagcacctgatatagcttttcctcgaataaataatataagattttgaatgcttcctccttcattaacacttttaatttctagtagtatagtagaaaacggggctggaacaggatgaactgtttatcctcctctatcttctggaattgctcatgctggagcttcagtagatttagcaattttttctcttcatttagcaggaatttcttctattttaggagcagtaaattttattacaacagtaattaatatacggtctccaggaattacattagatcgaataccattatttgtttgatcggtagttattacagcagtattattattattatcattaccagtattagcaggagctattactatattattaactgatcgaaatttaaatacatctttctttgatccagcaggaggaggtgatccaattttatat
KM068078_Anopheles_dthali_Saudi_Arabia   tagtaggaacttcgttaagaattcttattcgagcagaattaggtcacccaggagcttttattggagatgatcaaatttataatgtaattgttacagctcatgcttttattataattttttttatagttatacctattataattggaggatttggaaattgacttgttcctttaatactaggagccccagatatagctttccctcgaataaataatataagattttgaatgttacctccttctttaactcttcttatttctagtagtatagtagaaaatggagcaggaacaggatgaacagtttatcctcctttatcatcaggaattgctcatgcaggagcatcagttgatttagcaattttttctttacatttagcaggaatttcttctattttaggagcagtaaattttattacaactgtaattaatatacgatcacctgggattactttagaccgaataccattattcgtctgatcagtagtaattacagctattcttttactactttctttacctgtattagctggagctattactatattattaacagatcgaaatttaaatacttcattctttgacccagctggaggaggagacccaattttatat
KM079153_Anopheles_arabiensis_Sudan   tagtagggacatctttaagaatcctaattcgagctgaactaggacaccctggagcatttattggagatgatcaaatttataatgtaatcgttactgctcatgcttttattataattttctttatagttatacctattataattggagggtttggaaactgattagttcctttaatattaggagcacctgatatagcttttcctcgaataaataatataagattttgaatgcttcctccttcattaacacttttaatttctagtagtatagtagaaaacggggctggaacaggatgaactgtttatcctcctctatcttctggaattgctcatgctggagcttcagtagatttagcaattttttctcttcatttagcaggaatttcttctattttaggagcagtaaattttattacaacagtaattaatatacgatctccaggaattacattagatcgaataccattatttgtttgatcggtagttattacagcagtattattattattatcattaccagtattagcaggagctattactatattattaactgatcgaaatttaaatacatctttctttgatccagcaggaggaggtgatccaattttatat
KP980693_Anopheles_gambiae_Liberia   tagtagggacatctttaagaattctaattcgagctgaacttggacaccctggagcatttattggagatgatcaaatttataatgtaatcgttactgctcatgcttttattataattttctttatagttatacctattataattggagggtttggaaactgattagttcctttaatattaggagcacctgatatagcttttcctcgaataaataatataagattttgaatgcttcctccttcattaacacttttaatttctagtagtatagtagaaaacggggctggaacaggatgaactgtttatcctcctctatcttctggaattgctcatgctggagcttcagtagatttagcaattttttctcttcatttagcaggaatttcttctattttaggagcagtaaattttattacaacagtaattaatatacggtctccaggaattacattagatcgaataccattatttgtttgatcggtagttattacagcagtattattattattatcattaccagtattagcaggagctattactatattattaactgatcgaaatttaaatacatctttctttgatccagcaggaggaggtgatccgattttatat
KR014850_Anopheles_Arabiensis_Kenya   tagtaggRacatctttaagaatcctaattcgagctgaactaggacaccctggagcatttattggagacgatcaaatttataatgtaatcgttactgctcatgcttttattataattttctttatagttatacctattataattggagggtttggaaactgattagttcctttaatattaggagcacctgatatagcttttcctcgaataaataatataagattttgaatgcttcctccttcattaacacttttaatttctagtagtatagtagaaaacggggctggaacaggatgaactgtttatcctcctctatcttctggaattgctcatgctggagcttcagtagatttagcaattttttctcttcatttagcaggaatttcttctattttaggagcagtaaattttattacaacagtaattaatatacggtctccaggaattacattagatcgaataccattatttgtttgatcggtagttattacagcagtattattattattatcattaccagtattagcaggagctattactatattattaactgatcgaaatttaaatacatctttctttgatccagcaggaggaggtNNNNNNNNNNNNNNN
KR152317_Anopheles_gambiae_Liberia   tagtaggaacatctttaagaatcctaattcgagctgaactaggacaccctggagcatttattggagacgatcaaatttataatgtaatcgttactgctcatgcttttattataattttctttatagttatacctattataattggagggtttggaaactgattagttcctttaatattaggagcacctgatatagcttttcctcgaataaataatataagattttgaatgcttcctccttcattaacacttttaatttctagtagtatagtagaaaacggggctggaacaggatgaactgtttatcctcctctatcttctggaattgctcatgctggagcttcagtagatttagcaattttttctcttcatttagcaggaatttcttctattttaggagcagtaaattttattacaacagtaattaatatacgatctccaggaattacattagatcgaataccattatttgtttgatcggtagttattacagcagtattattattattatcattaccagtattagcaggagctattactatattattgactgatcgaaatttaaatacatctttctttgatccagcaggaggaggtgatccaattttatat
KR152318_Anopheles_gambiae_Liberia   tagtagggacatctttaagaatcctaattcgagctgaactaggacaccctggagcatttattggagacgatcaaatttataatgtaatcgttactgctcatgcttttattataattttctttatagttatacctattataattggagggtttggaaactgattagttcctttaatattaggagcacctgatatagcttttcctcgaataaataatataagattttgaatgcttcctccttcattaacacttttaatttctagtagtatagtagaaaacggggctggaacaggatgaactgtttatcctcctctatcttctggaattgctcatgctggagcttcagtagatttagcaattttttctcttcatttagcaggaatttcttctattttaggagcagtaaattttattacaacagtaattaatatacggtctccaggaattacattagatcgaataccattatttgtttgatcggtagttattacagcagtattattattattatcattaccagtattagcaggagctattactatattattaactgatcgaaatttaaatacatctttctttgatccagcaggaggaggtgatccaattttatat
KR152322_Anopheles_coluzzii_Togo   tagtaggaacatctttaagaatcctaattcgagctgaacttggacaccctggagcatttattggagacgatcaaatttataatgtaatcgttactgctcatgcttttattataattttctttatagttatacctattataattggagggtttggaaactgattagttcctttaatattaggagcacctgatatagcttttcctcgaataaataatataagattttgaatacttcctccttcattaacacttttaatttctagtagtatagtagaaaacggggctggaacaggatgaactgtttatcctcctctatcttctggaattgctcatgctggagcttcagtagatttagcaattttttctcttcatttagcaggaatttcttctattttaggagcagtaaattttattacaacagtaattaatatacggtctccaggaattacattagatcgaataccattatttgtttgatcggtagttattacagcagtattattattattatcattaccagtattagcaggagctattactatattattaactgatcgaaatttaaatacatctttctttgatccagcaggaggaggtgatccaattttatat
KR152326_Anopheles_gambiae_Togo   tagtaggaacatctttaagaatcctaattcgagctgaacttggacaccctggagcatttattggagacgatcaaatttataatgtaatcgttactgctcatgcttttattataattttctttatagttatacctattataattggagggtttggaaactgattagttcctttaatattaggagcacctgatatagcttttcctcgaataaataatataagattttgaatgcttcctccttcattaacacttttaatttctagtagtatagtagaaaacggggctggaacaggatgaactgtttatcctcctctatcttctggaattgctcatgctggagcttcagtagatttagcaattttttctcttcatttagcaggaatttcttctattttaggagcagtaaattttattacaacagtaattaatatacggtctccaggaattacattagatcgaataccattatttgtttgatcggtagttattacagcagtattattattattatcattaccagtattagcaggagctattactatattattaactgatcgaaatttaaatacatctttctttgatccagcaggaggaggtgatccaattttatat
KR152328_Anopheles_gambiae_Togo   tagtagggacatctttaagaatcctaattcgagctgaactaggacaccctggagcatttattggagacgatcaaatttataatgtaatcgttactgctcatgcttttattataattttctttatagttatacctattataattggagggtttggaaactgattagttcctttaatattaggagcacctgatatagcttttcctcgaataaataatataagattttgaatgcttcctccttcattaacacttttaatttctagtagtatagtagaaaacggggctggaacaggatgaactgtttatcctcctctatcttctggaattgctcatgctggagcttcagtagatttagcaattttttctcttcatttagcaggaatttcttctattttaggagcagtaaattttattacaacagtaattaatatacggtctccaggaattacattagatcgaataccattatttgtttgatcggtagttattacagcagtattattattattatcattaccagtattagcaggagctattactatattattaactgatcgaaatttaaatacatctttctttgatccagcaggaggaggtgatccaattttatat
KR152330_Anopheles_gambiae_Togo   tagtagggacatctttaagaatcctaattcgagctgaactaggacaccctggagcatttattggagacgatcaaatttataatgtaatcgttactgctcatgcttttattataattttctttatagttatacctattataattggagggtttggaaactgattagttcctttaatattaggagcacctgatatagcttttcctcgaataaataatataagattttgaatgcttcctccttcattaacacttttaatttctagtagtatagtagaaaacggggctggaacaggatgaactgtttatcctcctctatcttctggaattgctcatgctggagcttcagtagatttagcaattttttctcttcatttagcaggaatttcttctattttaggagcagtaaattttattacaacagtaattaatatacggtctccaggaattacattagatcgaataccattatttgtttgatcggtagttattacagcagtattattattattatcattaccagtattagcaggagctattactatattattaactgatcgaaatttaaatacatctttctttgatccagcaggaggaggtgatccaattttatat
KR152334_Anopheles_arabiensis_Yemen   tagtagggacatctttaagaatcctaattcgagctgaactaggacaccctggagcatttattggagatgatcaaatttataatgtaatcgttactgctcatgcttttattataattttctttatagttatacctattataattggagggtttggaaactgattagttcctttaatattaggagcacctgatatagcttttcctcgaataaataatataagattttgaatgcttcctccttcattaacacttttaatttctagtagtatagtagaaaacggggctggaacaggatgaactgtttatcctcctctatcttctggaattgctcatgctggagcttcagtagatttagcaattttttctcttcatttagcaggaatttcttctattttaggagcagtaaattttattacaacagtaattaatatacgatctccaggaattacattagatcgaataccattatttgtttgatcagtagttattacagcagtattattattattatcattaccagtattagcaggagctattactatattattaactgatcgaaatttaaatacatctttctttgatccagcaggaggaggtgatccaattttatat
KT382816_Anopheles_arabiensis_NCL   tagtagggacatctttaagaatcctaattcgagctgaactaggacaccctggagcatttattggagacgatcaaatttataatgtaatcgttactgctcatgcttttattataattttctttatagttatacctattataattggagggtttggaaactgattagttcctttaatattaggagcacctgatatagcttttcctcgaataaataatataagattttgaatgcttcctccttcattaacacttttaatttctagtagtatagtagaaaacggggctggaacaggatgaactgtttatcctcctctatcttctggaattgctcatgctggagcttcagtagatttagcaattttttctcttcatttagcaggaatttcttctattttaggagcagtaaattttattacaacagtaattaatatacggtctccaggaattacattagatcgaataccattatttgtttgatcggtagttattacagcagtattattattattatcattaccagtattagcaggagctattactatattattaactgatcgaaatttaaatacatctttctttgacccagcaggaggaggtgatccaattttatat
KT382819_Anopheles_coluzzii_NCL   tagtagggacatctttaagaatcctaattcgagctgaacttggacaccctggagcatttattggagacgatcaaatttataatgtaatcgttactgctcatgcttttattataattttctttatagttatacctattataattggagggtttggaaactgattagttcctttaatattaggagcacctgatatagcttttcctcgaataaataatataagattttgaatgcttcctccttcattaacacttttaatttctagtagtatagtagaaaacggggctggaacaggatgaactgtttatcctcctctatcttctggaattgctcatgctggagcttcagtagatttagcaattttttctcttcatttagcaggaatttcttctattttaggagcagtaaattttattacaacagtaattaatatacggtctccaggaattacattagatcgaataccattatttgtttgatcggtagttattacagcagtattattattattatcattaccagtattagcaggagctattactatattattaactgatcgaaatttaaatacatctttctttgatccagcaggaggaggtgatccaattttatat
KT382823_Anopheles_melas_NCL   tagtaggaacatctttaagaatcctaattcgagctgaactaggacaccctggagcattcattggagacgatcaaatttataatgtaatcgttactgctcatgcttttattataattttctttatagttatacctattataattggaggatttggaaactgattagttcctttaatattaggagcacctgatatagcttttcctcgaataaataatataagattttgaatacttcctccttcattaacacttttaatttctagtagtatagtagaaaacggagctggaacaggatgaactgtttatccccctctatcttctggaattgcccatgctggagcttcagtagatttagcaattttttctcttcatttagcaggaatttcttctattttaggagcagtaaattttattacaacagtaattaatatacgatctccaggaattacattagatcgaataccattatttgtttgatcggtagttattacagcagtattattattattatcattaccagtgttagcaggagctattactatattattaactgatcgaaatttaaatacatctttctttgatccagcaggaggaggtgatccaattttatat
KT382824_Anopheles_merus_NCL   tagtggggacatctttaagaatcctaattcgagctgaactaggacaccctggagcattcattggagacgatcaaatttataatgtaatcgttactgctcatgcttttattataattttctttatagttatacctattataattggaggatttggaaactgattagttcctttaatattaggagcacctgatatagcttttcctcgaataaataatataagattttgaatacttcctccttcattaacacttttaatttctagtagtatagtagaaaacggagctggaacaggatgaactgtttatcctcctctatcttctggaattgctcatgctggagcttcagtagatttagcaattttttctcttcatttagcaggaatttcttctattttaggagcagtaaattttattactacagtaattaatatacgatctccaggaattacattagatcgaataccattatttgtttgatcagtagttattacagccgtattattattattatcattaccagtattagcaggagctattactatattattaactgatcgaaatttaaatacatctttctttgatccagcaggagggggtgatccaattttatat
KT762350_Anopheles_Sawyeri_Brazil   tagtagggacatctttaagtattctaattcgagcagaactagggcatccaggagcatttattggtgatgaccaaatttataatgtaattgtaactgctcatgcatttattataattttttttatagttataccaattataattggaggatttggaaattgattagtaccattaatattaggagcacctgatatagcattccctcgaataaataatataagtttttgaatattacctccttcattaactcttttaatttctagaagtatagtagaaaatggagctggaacaggatgaactgtttatcctcctctttcttcaggaattgctcatgctggagcttcagttgatttagcaattttttcattgcatttagctggaatttcttcaattttaggagctgtaaattttattactacagtaattaatatacgatcatctggaattacattagaccgaatacctttatttgtttgatctgtagtaattactgccattttacttttattatccttacctgttttagcaggagcaattacaatattattaacagatcgaaatttaaatacttcattttttgatccagctggaggaggagatcctattttatac
KT762353_Anopheles_agryitarsis_Brazil   tagtaggtacatctttaagtattctaattcgagcagaactaggacatccaggagcatttattggtgatgatcaaatttataatgtaattgtaactgctcatgcatttattataattttttttatagttataccaattataattggaggatttggaaattgattagttccattaatattaggagcacctgatatggcatttcctcgaataaataatataagtttttgaatattacctccttcattaacccttttaatttctagaagtatagtagaaaatggagctggaacaggttgaactgtttaccccccactttcttcaggaattgctcatgctggagcttcagttgatttagcaattttttcattacatttagctggaatttcttcaattttaggagctgtaaattttattactacagtaattaatatacgatctcctggaattacattagatcgaatacctttatttgtttgatctgtagtaattactgccattttacttttattatctttacctgttttagcaggagctattacaatattattaacagaccgaaatttaaatacttcatttttcgaccctgctggaggaggagatcctattttatat
KU187108_Anopheles_gambiae_Kenya   tagtagggacatctttaagaatcctaattcgagctgaactaggacaccctggagcatttattggagacgatcaaatttataatgtaatcgttactgctcatgcttttattataattttctttatagttatacctattataattggagggtttggaaactgattagttcctttaatattaggagcacctgatatagcttttcctcgaataaataatataagattttgaatgcttcctccttcattaacacttttaatttctagtagtatagtagaaaacggggctggaacaggatgaactgtttatcctcctctatcttctggaattgctcatgctggagcttcagtagatttagcaattttttctcttcatttagcaggaatttcttctattttaggagcagtaaattttattacaacagtaattaatatacggtctccaggaattacattagatcgaataccattatttgtttgatcggtagttattacagcagtattattattattatcattaccagtattagcaggagctattactatattattaactgatcgaaatttaaatacatctttctttgatccagcaggaggaggtgatccaattttatat
KU187109_Anopheles_gambiae_Kenya   tagtagggacatctttaagaatcctaattcgagctgaactaggacaccctggagcatttattggagacgatcaaatttataatgtaatcgttactgctcatgcttttattataattttctttatagttatacctattataattggagggtttggaaactgattagttcctttaatattaggagcacctgatatagcttttcctcgaataaataatataagattttgaatgcttcctccttcattaacacttttaatttctagtagtatagtagaaaacggggctggaacaggatgaactgtttatcctcctctatcttctggaattgctcatgctggagcttcagtagatttagcaattttttctcttcatttagcaggaatttcttctattttaggagcagtaaattttattacaacagtaattaatatacggtctccaggaattacattagatcgaataccattatttgtttgatcggtagttattacagcagtattattattattatcattaccagtattagcaggagctattactatattattaactgatcgaaatttaaatacatctttctttgatccagcaggaggaggtgatccaattttatat
KU380361_Anopheles_gambiae_Kenya   tagtagggacatctttaagaatcctaattcgagctgaactaggacaccctggagcatttattggagacgatcaaatttataatgtaatcgttactgctcatgcttttattataattttctttatagttatacctattataattggaggatttggaaactgattagttcctttaatattaggagcacctgatatagcttttcctcgaataaataatataagattttgaatgcttcctccttcattaacacttttaatttctagtagtatagtagaaaacggggctggaacaggatgaactgtttatcctcctctatcttctggaattgctcatgctggagcttcagtagatttagcaattttttctcttcatttagcaggaatttcttctattttaggagcagtaaattttattacaacagtaattaatatacggtctccaggaattacattagatcgaataccattatttgtttgatcggtagttattacagcagtattattattattatcattaccagtattagcaggagctattactatattattaactgatcgaaatttaaatacatctttctttgatccagcaggaNNNNNNNNNNNNNNNNNNNNN
KU380403_Anopheles_gambiae_Kenya   tagtagggacatctttaagaatcctaattcgagctgaactaggacaccctggagcatttattggagacgatcaaatttataatgtaatcgttactgctcatgcttttattataattttctttatagttatacctattataattggagggtttggaaactgattagttcctttaatattaggagcacctgatatagcttttcctcgaataaataatataagattttgaatgcttcctccttcattaacacttttaatttctagtagtatagtagaaaacggggctggaacaggatgaactgtttatccccctctatcttctggaattgctcatgctggagcttcagtagatttagcaattttttctcttcatttagcaggaatttcttctattttaggagcagtaaattttattacaacagtaattaatatacggtctccaggaattacattagatcgaataccattatttgtttgatcggtagttattacagcagtattattattattatcattaccagtattagcaggagctattactatattattaactgatcgaaatttaaatacatctttctttgatccagcaggaggaggtgatccNNNNNNNNNN
KU380410_Anopheles_gambiae_Kenya   tagtagggacatctttaagaatcctaattcgagctgaactaggacaccctggagcatttattggagacgatcaaatttataatgtaatcgttactgctcatgcttttattataattttctttatagttatacctattataattggagggtttggaaactgattagttcctttaatattaggagcacctgatatagcttttcctcgaataaataatataagattttgaatgcttcctccttcattaacacttttaatttctagtagtatagtagaaaacggggctggaacaggatgaactgtttatcctcctctatcttctggaattgctcatgctggagcttcagtagatttagcaattttttctcttcatttagcaggaatttcttctattttaggagcagtaaattttattacaacagtaattaatatacgatctccaggaattacattagatcgaataccattatttgtttgatcagtagttattacagcagtattattattattatcattaccagtattagcaggagctattactatattattaactgatcgaaatttaaatacatctttctttgatccagcaggaggaggtgatccaattttatat
KU380414_Anopheles_gambiae_Kenya   tagtagggacatctttaagaatcctaattcgagctgaactaggacaccctggagcatttattggagacgatcaaatttataatgtaatcgttactgctcatgcttttattataattttctttatagttatacctattataattggagggtttggaaactgattagttcctttaatattaggagcacctgatatagcttttcctcgaataaataatataagattttgaatgcttcctccttcattaacacttttaatttctagtagtatagtagaaaacggggctggaacaggatgaactgtttatccccctctatcttctggaattgctcatgctggagcttcagtagatttagcaattttttctcttcatttagcaggaatttcttctattttaggagcagtaaattttattacaacagtaattaatatacggtctccaggaattacattagatcgaataccattatttgtttgatcggtagttattacagcagtattattattattatcattaccagtattagcaggagctattactatattattaactgatcgaaatttaaatacatctttctttgatccagcaggaggaggtNNNNNNNNNNNNNNN
KU380421_Anopheles_gambiae_Kenya   tagtagggacatctttaagaatcctaattcgagctgaactaggacaccctggagcatttattggagacgatcaaatttataatgtaatcgttactgctcatgcttttattataattttctttatagttatacctattataattggagggtttggaaactgattagttcctttaatattaggagcacctgatatagcttttcctcgaataaataatataagattttgaatgcttcctccttcattaacacttttaatttctagtagtatagtagaaaacggggctggaacaggatgaactgtttatcctcctctatcttctggaattgctcatgctggagcttcagtagatttagcaattttttctcttcatttagcaggaatttcttctattttaggagcagtaaattttattacaacagtaattaatatacggtctccaggaattacattagatcgaataccattatttgtttgatcggtagttattacagcagtattattattattatcattaccagtattagcaggagctattactatattattaactgatcgaaatttaaatacatctttctttgatccagcaggaggaggtgatccaattttatat
KU380422_Anopheles_gambiae_Kenya   tagtagggacatctttaagaatcctaattcgagctgaactaggacaccctggagcatttattggagacgatcaaatttataatgtaatcgttactgctcatgcttttattataattttctttatagttatacctattataattggaggatttggaaactgattagttcctttaatattaggagcacctgatatagcttttcctcgaataaataatataagattttgaatgcttcctccttcattaacacttttaatttctagtagtatagtagaaaacggggctggaacaggatgaactgtttatcctcctctatcttctggaattgctcatgctggagcttcagtagatttagcaattttttctcttcatttagcaggaatttcttctattttaggagcagtaaattttattacaacagtaattaatatacggtctccaggaattacattagatcgaataccattatttgtttgatcggtagttattacagcagtattattattattatcattaccagtattagcaggagctattactatattattaactgatcgaaatttaaatacatctttctttgatccagcaggaggaggtgatccaattttatat
KU380446_Anopheles_gambiae_Kenya   tagtagggacatctttaagaatcctaattcgagctgaactaggacaccctggagcatttattggagacgatcaaatttataatgtaatcgttactgctcatgcttttattataattttctttatagttatacctattataattggagggtttggaaactgattagttcctttaatattaggagcacctgatatagcttttcctcgaataaataatataagattttgaatgcttcctccttcattaacacttttaatttctagtagtatagtagaaaacggggctggaacaggatgaactgtttatccccctctatcttctggaattgctcatgctggagcttcagtagatttagcaattttttctcttcatttagcaggaatttcttctattttaggagcagtaaattttattacaacagtaattaatatacggtctccaggaattacattagatcgaataccattatttgtttgatcggtagttattacagcagtattattattattatcattaccagtattagcaggagctattactatattattaactgatcgaaatttaaatacatctttctttgatccagcaggaggaggtgatccaattttatat
KY670610_Anopheles_arabiensis_Kenya   tagtagggacatctttaagaatcctaattcgagctgaactaggacaccctggagcatttattggagacgatcaaatttataatgtaatcgttactgctcatgcttttattataattttctttatagttatacctattataattggagggtttggaaactgattagttcctttaatattaggagcacctgatatagcttttcctcgaataaataatataagattttgaatgcttcctccttcattaacacttttaatttctagtagtatagtagaaaacggggctggaacaggatgaactgtttatcctcctctatcttctggaattgctcatgctggagcttcagtagatttagcaattttttctcttcatttagcaggaatttcttctattttaggagcagtaaattttattacaacagtaattaatatacggtctccaggaattacattagatcgaataccattatttgtttgatcggtagttattacagcagtattattattattatcattaccagtattagcaggagctattactatattattaactgatcgaaatttaaatacatctttctttgatccagcaggaggaggtgatccaattttatat
L20934_Anopheles_gambiae_NCL   tagtagggacatctttaagaatcctaattcgagctgaactaggacaccctggagcatttattggagacgatcaaatttataatgtaatcgttactgctcatgcttttattataattttctttatagttatacctattataattggagggtttggaaactgattagttcctttaatattaggagcacctgatatagcttttcctcgaataaataatataagattttgaatgcttcctccttcattaacacttttaatttctagtagtatagtagaaaacggggctggaacaggatgaactgtttatcctcctctatcttctggaattgctcatgctggagcttcagtagatttagcaattttttctcttcatttagcaggaatttcttctattttaggagcagtaaattttattacaacagtaattaatatacggtctccaggaattacattagatcgaataccattatttgtttgatcggtagttattacagcagtattattattattatcattaccagtattagcaggagctattactatattattaactgatcgaaatttaaatacatctttctttgatccagcaggaggaggtgatccaattttatat
MG753667_Anopheles_gambiae_Uganda   tagtagggacatctttaagaatcctaattcgagctgaactaggacaccctggagcatttattggagacgatcaaatttataatgtaatcgttactgctcatgcttttattataattttctttatagttatacctattataattggagggtttggaaactgattagttcctttaatattaggagcacctgatatagcttttcctcgaataaataatataagattttgaatgcttcctccttcattaacacttttaatttctagtagtatagtagaaaacggggctggaacaggatgaactgtttatcctcctctatcttctggaattgctcatgctggagcttcagtagatttagcaattttttctcttcatttagcaggaatttcttctattttaggagcagtaaattttattacaacagtaattaatatacggtctccaggaattacattagatcgaataccattatttgtttgatcggtagttattacagcagtattattattattatcattaccagtattagcaggagctattactatattattaactgatcgaaatttaaatacatctttctttgacccagcaggaggaggtgatccaattttatat
MG753671_Anopheles_gambiae_Uganda   tagtagggacatctttaagaatcctaattcgagctgaactaggacaccctggagcatttattggagacgatcaaatttataatgtaatcgttactgctcatgcttttattataattttctttatagttatacctattataattggagggtttggaaactgattagttcctttaatattaggagcacctgatatagcttttcctcgaataaataatataagattttgaatgcttcctccttcattaacacttttaatttctagtagtatagtagaaaacggggctggaacaggatgaactgtttatccccctctatcttctggaattgctcatgctggagcttcagtagatttagcaattttttctcttcatttagcaggaatttcttctattttaggagcagtaaattttattacaacagtaattaatatacggtctccaggaattacattagatcgaataccattatttgtttgatcggtagttattacagcagtattattattattatcattaccagtattagcaggagctattactatattattaactgatcgaaatttaaatacatctttctttgatccagcaggaggaggtgatccaattttatat
MG753698_Anopheles_gambiae_Uganda   tagtagggacatctttaagaatcctaattcgagctgaactaggacaccctggagcatttattggagacgatcaaatttataatgtaatcgttactgctcatgcttttattataattttctttatagttatacctattataattggagggtttggaaactgattagttcctttaatattaggagcacctgatatagcttttcctcgaataaataatataagattttgaatgcttcctccttcattaacacttttaatttctagtagtatagtagaaaacggggctggaacaggatgaactgtttatcctcctctatcttctggaattgctcatgctggagcttcagtagatttagcaattttttctcttcatttagcaggaatttcttctattttaggagcagtaaattttattacaacagtaattaatatacggtctccaggaattacattagatcgaataccattatttgtttgatcggtagttattacagcagtattattattattatcattaccagtattagcaggagctattactatattattaactgatcgaaatttaaatacatctttctttgatccagcaggaggaggtgatccaattttatat
MG753710_Anopheles_gambiae_Uganda   tagtagggacatctttaagaatcctaattcgagctgaactaggacaccctggagcatttattggagacgatcaaatttataatgtaatcgttactgctcatgcttttattataattttctttatagttatacctattataattggagggtttggaaactgattagttcctttaatattaggagcacctgatatagcttttcctcgaataaataatataagattttgaatgcttcctccttcattaacacttttaatttctagtagtatagtagaaaacggggctggaacaggatgaactgtttatcctcctctatcttctggaattgctcatgctggagcttcagtagatttagcaattttttctcttcatttagcaggaatttcttctattttaggagcagtaaattttattacaacagtaattaatatacggtctccaggaattacattagatcgaataccattatttgtttgatcggtagttattacagcagtattattattattatcattaccagtattagcaggagctattactatattattaactgatcgaaatttaaatacatctttctttgatccagcaggaggaggtgatccaattttatat
MG753713_Anopheles_gambiae_Uganda   tagtagggacatctttaagaatcctaattcgagctgaactaggacaccctggagcatttattggagacgatcaaatttataatgtaatcgttactgctcatgcttttattataattttctttatagttatacctattataattggagggtttggaaactgattagttcctttaatattaggagcacctgatatagcttttcctcgaataaataatataagattttgaatgcttcctccttcattaacacttttaatttctagtagtatagtagaaaacggggctggaacaggatgaactgtttatcctcctctatcttctggaattgctcatgctggagcttcagtagatttagcaattttttctcttcatttagcaggaatttcttctattttaggagcagtaaattttattacaacagtaattaatatacggtctccaggaattacattagatcgaataccattatttgtttgatcggtagttattacagcagtattattattattatcattaccagtattagcaggagctattactatattattaactgatcgaaatttaaatacatctttctttgatccagcaggaggaggtgatccaattttatat
MG753732_Anopheles_gambiae_Uganda   tagtagggacatctttaagaatcctaattcgagctgaactaggacaccctggagcatttattggagacgatcaaatttataatgtaatcgttactgctcatgcttttattataattttctttatagttatacctattataattggagggtttggaaactgattagttcctttaatattaggagcacctgatatagcttttcctcgaataaataatataagattttgaatgcttcctccttcattaacacttttaatttctagtagtatagtagaaaacggggctggaacaggatgaactgtttatcctcctctatcttctggaattgctcatgctggagcttcagtagatttagcaattttttctcttcatttagcaggaatttcttctattttaggagcagtaaattttattacaacagtaattaatatacggtctccaggaattacattagatcgaataccattatttgtttgatcggtagttattacagcagtattattattattatcattaccagtattagcaggagctattactatattattaactgatcgaaatttaaatacatctttctttgatccagcaggaggaggtgatccaattttatat
MG753744_Anopheles_gambiae_Uganda   tagtagggacatctttaagaatcctaattcgagctgaactaggacaccctggagcatttattggagacgatcaaatttataatgtaatcgttactgctcatgcttttattataattttctttatagttatacctattataattggagggtttggaaactgattagttcctttaatattaggagcacctgatatagcttttcctcgaataaataatataagattttgaatgcttcctccttcattaacacttttaatttctagtagtatagtagaaaacggggctggaacaggatgaactgtttatcctcctctatcttctggaattgctcatgctggagcttcagtagatttagcaattttttctcttcatttagcaggaatttcttctattttaggagcagtaaattttattacaacagtaattaatatacggtctccaggaattacattagatcgaataccattatttgtttgatcggtagttattacagcagtattattattattatcattaccagtattagcaggagctattactatattattaactgatcgaaatttaaatacatctttctttgatccagcaggaggaggtgatccaattttatat
MG753745_Anopheles_gambiae_Uganda   tagtagggacatctttaagaatcctaattcgagctgaactaggacaccctggagcatttattggagacgatcaaatttataatgtaatcgttactgctcatgcttttattataattttctttatagttatacctattataattggagggtttggaaactgattagttcctttaatattaggagcacctgatatagcttttcctcgaataaataatataagattttgaatgcttcctccttcattaacacttttaatttctagtagtatagtagaaaacggggctggaacaggatgaactgtttatcctcctctatcttctggaattgctcatgctggagcttcagtagatttagcaattttttctcttcatttagcaggaatttcttctattttaggagcagtaaattttattacaacagtaattaatatacggtctccaggaattacattagatcgaataccattatttgtttgatcggtagttattacagcagtattattattattatcattaccagtattagcaggagctattactatattattaactgatcgaaatttaaatacatctttctttgatccagcaggaggaggtgatccaattttatat
MG753761_Anopheles_gambiae_Uganda   tggtagggacatctttaagaatcctaattcgagctgaactaggacaccctggagcatttattggagacgatcaaatttataatgtaatcgttactgctcatgcttttattataattttctttatagttatacctattataattggagggtttggaaactgattagttcctttaatattaggagcacctgatatagcttttcctcgaataaataatataagattttgaatgcttcctccttcattaacacttttaatttctagtagtatagtagaaaacggggctggaacaggatgaactgtttatcctcctctatcttctggaattgctcatgctggagcttcagtagatttagcaattttttctcttcatttagcaggaatttcttctattttaggagcagtaaattttattacaacagtaattaatatacggtctccaggaattacattagatcgaataccattatttgtttgatcggtagttattacagcagtattattattattatcattaccagtattagcaggagctattactatattattaactgatcgaaatttaaatacatctttctttgatccagcaggaggaggtgatccaattttatat
MG930835_Anopheles_gambiae_Mali   tagtggggacatctttaagaatcctaattcgagctgaactaggacaccctggagcatttattggagacgatcaaatttataatgtaatcgttactgctcatgcttttattataattttctttatagttatacctattataattggagggtttggaaactgattagttcctttaatattaggagcacctgatatagcttttcctcgaataaataatataagattttgaatgcttcctccttcattaacacttttaatttctagtagtatagtagaaaacggggctggaacaggatgaactgtttatcctcctctatcttctggaattgctcatgctggagcttcagtagatttagcaattttttctcttcatttagcaggaatttcttctattttaggagcagtaaattttattacaacagtaattaatatacggtctccaggaattacattagatcgaataccattatttgtttgatcggtagttattacagcagtattattattattatcattaccagtattagcaggagctattactatattattaactgatcgaaatttaaatacatctttctttgatccagcaggaggaggtgatccaattttatat
MG930841_Anopheles_gambiae_Mali   tagtagggacatctttaagaatcctaattcgagctgaactaggacaccctggagcatttattggagacgatcaaatttataatgtaatcgttactgctcatgcttttattataattttctttatagttatacctattataattggagggtttggaaactgattagttcctttaatattaggagcacctgatatagcttttcctcgaataaataatataagattttgaatgcttcctccttcattaacacttttaatttctagtagtatagtagaaaacggggctggaacaggatgaactgtttatcctcctctatcttctggaattgctcatgctggagcttcagtagatttagcaattttttctcttcatttagcaggaatttcttctattttaggagcagtaaattttattacaacagtaattaatatacggtctccaggaattacattagatcgaataccattatttgtttgatcggtagttattacagcagtattattattattatcattaccagtattagcaggagctattactatattattaactgatcgaaatttaaatacatctttctttgatccagcaggaggaggtgatccaattttatat
MG930849_Anopheles_gambiae_Mali   tagtagggacatctttaagaatcctaattcgagctgaactaggacaccctggagcatttattggagacgatcaaatttataatgtaatcgttactgctcatgcttttattataattttctttatagttatacctattataattggagggtttggaaactgattagttcctttaatattaggagcacctgatatagcttttcctcgaataaataatataagattttgaatgcttcctccttcattaacacttttaatttctagtagtatagtagaaaacggggctggaacaggatgaactgtttatcctcctctatcttctggaattgctcatgctggagcttcagtagatttagcaattttttctcttcatttagcaggaatttcttctattttaggagcagtaaattttattacaacagtaattaatatacggtctccaggaattacattagatcgaataccattatttgtttgatcggtagttattacagcagtattattattattatcattaccagtattagcaggagctattactatattattaactgatcgaaatttaaatacatctttctttgatccagcaggaggaggtgatccaattttatat
MG930854_Anopheles_gambiae_Mali   tagtagggacatctttaagaatcctaattcgagctgaactaggacaccctggagcatttattggagacgatcaaatttataatgtaatcgttactgctcatgcttttattataattttctttatagttatacctattataattggagggtttggaaactgattagttcctttaatattaggagcacctgatatagcttttcctcgaataaataatataagattttgaatgcttcctccttcattaacacttttaatttctagtagtatagtagaaaacggggctggaacaggatgaactgtttatcctcctctatcttctggaattgctcatgctggagcttcagtagatttagcaattttttctcttcatttagcaggaatttcttctattttaggagcagtaaattttattacaacagtaattaatatgcggtctccaggaattacattagatcgaataccattatttgtttgatcggtagttattacagcagtattattattattatcattaccagtattagcaggagctattactatattattaactgatcgaaatttaaatacatctttctttgatccagcaggaggaggtgacccaattttatac
MG930860_Anopheles_gambiae_Mali   tagtagggacatctttaagaatcctaattcgagctgaactaggacaccctggagcatttattggagacgatcaaatttataatgtaatcgttactgctcatgcttttattataattttctttatagttatacctattataattggagggtttggaaactgattagttcctttaatattaggagcacctgatatagcttttcctcgaataaataatataagattttgaatgcttcctccttcattaacacttttaatttctagtagtatagtagaaaacggggctggaacaggatgaactgtttatccccctctatcttctggaattgctcatgctggagcttcagtagatttagcaattttttctcttcatttagcaggaatttcttctattttaggagcagtaaattttattacaacagtaattaatatacggtctccaggaattacattagatcgaataccattatttgtttgatcggtagttattacagcagtattattattattatcattaccagtattagcaggagctattactatattattaactgatcgaaatttaaatacatctttctttgatccagcaggaggaggtgatccaattttatat
MG930888_Anopheles_gambiae_Mali   tagtagggacatctttaagaatcctaattcgagctgaactaggacaccctggagcatttattggagacgatcaaatttataatgtaatcgttactgctcatgcttttattataattttctttatagttatacctattataattggagggtttggaaactgattagttcctttaatattaggagcacctgatatagcttttcctcgaataaataatataagattttgaatgcttcctccttcattaacacttttaatttctagtagtatagtagaaaacggggctggaacaggatgaactgtttatcctcctctatcttctggaattgctcatgctggagcttcagtagatttagcaattttttctcttcatttagcaggaatttcttctattttaggagcagtaaattttattacaacagtaattaatatacggtctccaggaattacattagatcgaataccattatttgtttgatcggtagttattacagcagtattattattattatcattaccagtattagcaggagctattactatattattaactgatcgaaatttaaatacatctttctttgatccagcaggaggaggtgatccaattttatat
KR014846_Anopheles_pretoriensis_Zambia  TAGTAGGAACCTCATTAAGAATTCTTATTCGAGCTGAATTAGGTCACCCAGGAGCTTTTATTGGAGACGACCAAATTTATAACGTAATTGTTACCGCCCATGCATTTATTATAATTTTCTTTATAGTTATACCTATTATAATTGGAGGATTTGGRAATTGACTTGTTCCTTTAATATTAGGAGCCCCTGATATAGCTTTCCCACGAATAAATAATATAAGATTTTGAATACTTCCTCCCTCGTTAACATTACTTATCTCTAGTAGTATAGTAGAAAATGGAGCTGGAACAGGTTGAACAGTATACCCTCCACTTTCATCAGGGATCGCACACGCCGGGGCATCTGTAGATTTAGCAATTTTTTCATTACATTTAGCAGGAATTTCATCAATTCTAGGGGCAGTAAATTTCATTACAACCGTAATTAATATACGATCTCCAGGAATTACTTTAGACCGAATACCTTTATTTGTCTGATCAGTAGTAATTACAGCTATTTTACTATTATTATCTTTACCTGTTTTAGCAGGAGCTATTACAATACTTCTTACAGATCGAAATTTAAATACATCTTTCTGTGACCCAGCAGGAGGGGGAGACCCANNNNNNNNN
KJ522836_Anopheles_pretoriensis_Kenya   TAGTAGGAACCTCATTAAGAATTCTTATTCGAGCTGAATTAGGTCACCCAGGAGCTTTTATTGGAGACGACCAAATTTATAACGTAATTGTTACCGCCCATGCATTTATTATAATTTTCTTTATAGTTATACCTATTATAATTGGAGGATTTGGAAATTGACTTGTTCCTTTAATATTAGGAGCCCCTGATATAGCTTTCCCACGAATAAATAATATAAGATTTTGAATACTTCCTCCCTCGTTAACATTACTTATCTCTAGTAGTATAGTAGAAAATGGAGCTGGAACAGGTTGAACAGTATACCCTCCACTTTCATCAGGGATCGCACACGCCGGAGCATCTGTAGATTTAGCAATTTTTTCATTACATTTAGCAGGAATTTCATCAATTCTAGGGGCAGTAAATTTCATTACAACCGTAATTAATATACGATCTCCAGGAATTACTTTAGACCGAATACCTTTATTTGTCTGATCAGTAGTAATTACAGCTATTTTACTATTATTATCTTTACCTGTTTTAGCAGGAGCTATTACAATACTTCTTACAGATCGAAATTTAAATACATCTTTCTTTGACCCAGCAGGAGGGGGAGACCCANNNNNNNNN
GQ165788_Anopheles_implexus_NCL   tagtgggaacttctctaagaattttaattcgagctgaattgggccacccgggagcatttattggagacgatcaaatttataatgtaattgtaactgcccatgcttttattataattttttttatagttataccaattataattggaggatttggaaattgattagttccattaatattaggagccccagatatggcatttcctcgaataaataatataagtttttgaatattacccccatctttaactcttttaatttctagaagtatagtagaaaacggagctggaactgggtgaacagtttatccccctctctcgtcgggaattgcacacgctggagcttctgtagatttagcaattttctctttacatttagccggaatttcttcaattttaggagcagtaaattttattactactgttattaatatacgagcccctggaattacattagaccgaatacctttatttgtttgatcagttgtaattactgctgtattattattattatcattaccagtattagctggggcaattacaatattattaacagatcgaaatttaaatacttccttttttgaccccgctggaggtggagaccctattttatac
